# Supplementary material for: KID - an algorithm for fast and efficient text mining used to automatically generate a database containing kinetic information of enzymes
Source: BMC Bioinformatics. 2010 Jul 13;11:375. doi: 10.1186/1471-2105-11-375 (PMC2912889; doi:10.1186/1471-2105-11-375)
Supplement: Additional file 1 — Distribution of types of linkage. In the file the amounts of results are subdivided into the category, the kinetic category and the type of linkage used. There are also tables included how many entries are found to the right and to the left of the kinetic value. [file 1471-2105-11-375-S1.XLS]

## Sheet: Total
Km total amount = 74253
	direct linking	indirect sentence	indirect abstract	indirect title	listing	automatically_complemented
Ligand	20319	13998	1409	10884	7586	0
Enzyme	5627	10891	11100	22646	284	692
Organism	1654	6633	23185	21705	149	0
Location	2841	9145	10540	16481	430	0
EC_number	56	228	4942	55	0	19722
number	0	0	0	0	0	0
Conzentration_unit	19397	5491	10	0	8951	0
kcat_unit	0	0	0	0	0	0
ratio_vmaxKm_unit	0	0	0	0	0	0
vmax_unit	0	0	0	0	0	0
ratio_kcatKm_unit	0	0	0	0	0	0
activity_unit	0	0	0	0	0	0
half_life_unit	0	0	0	0	0	0
Ka_unit	0	0	0	0	0	0
pH	604	2014	0	0	24	0
Temperature	352	1627	0	0	18	0
	direct linking	indirect sentence	indirect abstract	indirect title	listing	automatically_complemented
Ligand	0.2736	0.1885	0.019	0.1466	0.1022	0
Enzyme	0.0758	0.1467	0.1495	0.305	0.0038	0.0093
Organism	0.0223	0.0893	0.3122	0.2923	0.002	0
Location	0.0383	0.1232	0.1419	0.222	0.0058	0
EC_number	0.0008	0.0031	0.0666	0.0007	0	0.2656
number	0	0	0	0	0	0
Conzentration_unit	0.2612	0.0739	0.0001	0	0.1205	0
kcat_unit	0	0	0	0	0	0
ratio_vmaxKm_unit	0	0	0	0	0	0
vmax_unit	0	0	0	0	0	0
ratio_kcatKm_unit	0	0	0	0	0	0
activity_unit	0	0	0	0	0	0
half_life_unit	0	0	0	0	0	0
Ka_unit	0	0	0	0	0	0
pH	0.0081	0.0271	0	0	0.0003	0
Temperature	0.0047	0.0219	0	0	0.0002	0
Ki total amount = 42344
	direct linking	indirect sentence	indirect abstract	indirect title	listing	automatically_complemented
Ligand	9421	9222	1129	7539	2215	0
Enzyme	4543	7030	5900	10961	336	260
Organism	1821	4122	11749	8909	146	0
Location	2000	4778	6090	7971	185	0
EC_number	28	122	1823	40	2	9391
number	0	0	0	0	0	0
Conzentration_unit	17676	1902	10	0	7594	0
kcat_unit	0	0	0	0	0	0
ratio_vmaxKm_unit	0	0	0	0	0	0
vmax_unit	0	0	0	0	0	0
ratio_kcatKm_unit	0	0	0	0	0	0
activity_unit	0	0	0	0	0	0
half_life_unit	0	0	0	0	0	0
Ka_unit	0	0	0	0	0	0
pH	240	391	0	0	2	0
Temperature	76	343	0	0	8	0
	direct linking	indirect sentence	indirect abstract	indirect title	listing	automatically_complemented
Ligand	0.2225	0.2178	0.0267	0.178	0.0523	0
Enzyme	0.1073	0.166	0.1393	0.2589	0.0079	0.0061
Organism	0.043	0.0973	0.2775	0.2104	0.0034	0
Location	0.0472	0.1128	0.1438	0.1882	0.0044	0
EC_number	0.0007	0.0029	0.0431	0.0009	0	0.2218
number	0	0	0	0	0	0
Conzentration_unit	0.4174	0.0449	0.0002	0	0.1793	0
kcat_unit	0	0	0	0	0	0
ratio_vmaxKm_unit	0	0	0	0	0	0
vmax_unit	0	0	0	0	0	0
ratio_kcatKm_unit	0	0	0	0	0	0
activity_unit	0	0	0	0	0	0
half_life_unit	0	0	0	0	0	0
Ka_unit	0	0	0	0	0	0
pH	0.0057	0.0092	0	0	0	0
Temperature	0.0018	0.0081	0	0	0.0002	0
kcat total amount = 10405
	direct linking	indirect sentence	indirect abstract	indirect title	listing	automatically_complemented
Ligand	1079	2615	182	2127	286	0
Enzyme	537	1694	1767	3685	22	91
Organism	112	628	3098	2526	10	0
Location	81	454	1520	787	6	0
EC_number	4	33	561	14	0	3689
number	0	0	0	0	0	0
Conzentration_unit	0	0	0	0	0	0
kcat_unit	1302	366	0	0	282	0
ratio_vmaxKm_unit	0	0	0	0	0	0
vmax_unit	0	0	0	0	0	0
ratio_kcatKm_unit	0	0	0	0	0	0
activity_unit	0	0	0	0	0	0
half_life_unit	0	0	0	0	0	0
Ka_unit	0	0	0	0	0	0
pH	102	520	0	0	0	0
Temperature	94	470	0	0	4	0
	direct linking	indirect sentence	indirect abstract	indirect title	listing	automatically_complemented
Ligand	0.1037	0.2513	0.0175	0.2044	0.0275	0
Enzyme	0.0516	0.1628	0.1698	0.3542	0.0021	0.0087
Organism	0.0108	0.0604	0.2977	0.2428	0.001	0
Location	0.0078	0.0436	0.1461	0.0756	0.0006	0
EC_number	0.0004	0.0032	0.0539	0.0013	0	0.3545
number	0	0	0	0	0	0
Conzentration_unit	0	0	0	0	0	0
kcat_unit	0.1251	0.0352	0	0	0.0271	0
ratio_vmaxKm_unit	0	0	0	0	0	0
vmax_unit	0	0	0	0	0	0
ratio_kcatKm_unit	0	0	0	0	0	0
activity_unit	0	0	0	0	0	0
half_life_unit	0	0	0	0	0	0
Ka_unit	0	0	0	0	0	0
pH	0.0098	0.05	0	0	0	0
Temperature	0.009	0.0452	0	0	0.0004	0
S05 total amount = 2899
	direct linking	indirect sentence	indirect abstract	indirect title	listing	automatically_complemented
Ligand	1189	471	27	365	212	0
Enzyme	154	501	436	1029	2	17
Organism	32	180	1051	702	4	0
Location	114	370	406	809	15	0
EC_number	0	3	138	9	0	680
number	0	0	0	0	0	0
Conzentration_unit	1241	211	0	0	346	0
kcat_unit	0	0	0	0	0	0
ratio_vmaxKm_unit	0	0	0	0	0	0
vmax_unit	0	0	0	0	0	0
ratio_kcatKm_unit	0	0	0	0	0	0
activity_unit	0	0	0	0	0	0
half_life_unit	0	0	0	0	0	0
Ka_unit	0	0	0	0	0	0
pH	30	84	0	0	0	0
Temperature	5	34	0	0	0	0
	direct linking	indirect sentence	indirect abstract	indirect title	listing	automatically_complemented
Ligand	0.4101	0.1625	0.0093	0.1259	0.0731	0
Enzyme	0.0531	0.1728	0.1504	0.3549	0.0007	0.0059
Organism	0.011	0.0621	0.3625	0.2422	0.0014	0
Location	0.0393	0.1276	0.14	0.2791	0.0052	0
EC_number	0	0.001	0.0476	0.0031	0	0.2346
number	0	0	0	0	0	0
Conzentration_unit	0.4281	0.0728	0	0	0.1194	0
kcat_unit	0	0	0	0	0	0
ratio_vmaxKm_unit	0	0	0	0	0	0
vmax_unit	0	0	0	0	0	0
ratio_kcatKm_unit	0	0	0	0	0	0
activity_unit	0	0	0	0	0	0
half_life_unit	0	0	0	0	0	0
Ka_unit	0	0	0	0	0	0
pH	0.0103	0.029	0	0	0	0
Temperature	0.0017	0.0117	0	0	0	0
IC50 total amount = 105240
	direct linking	indirect sentence	indirect abstract	indirect title	listing	automatically_complemented
Ligand	21606	24901	2387	19003	4596	0
Enzyme	6514	13609	15203	19561	288	144
Organism	4715	12988	27837	23821	570	0
Location	8818	20417	9211	24624	456	0
EC_number	39	45	884	11	0	14816
number	0	0	0	0	0	0
Conzentration_unit	42964	6653	0	0	23068	0
kcat_unit	0	0	0	0	0	0
ratio_vmaxKm_unit	0	0	0	0	0	0
vmax_unit	0	0	0	0	0	0
ratio_kcatKm_unit	0	0	0	0	0	0
activity_unit	0	0	0	0	0	0
half_life_unit	0	0	0	0	0	0
Ka_unit	0	0	0	0	0	0
pH	137	257	0	0	8	0
Temperature	80	362	0	0	2	0
	direct linking	indirect sentence	indirect abstract	indirect title	listing	automatically_complemented
Ligand	0.2053	0.2366	0.0227	0.1806	0.0437	0
Enzyme	0.0619	0.1293	0.1445	0.1859	0.0027	0.0014
Organism	0.0448	0.1234	0.2645	0.2263	0.0054	0
Location	0.0838	0.194	0.0875	0.234	0.0043	0
EC_number	0.0004	0.0004	0.0084	0.0001	0	0.1408
number	0	0	0	0	0	0
Conzentration_unit	0.4082	0.0632	0	0	0.2192	0
kcat_unit	0	0	0	0	0	0
ratio_vmaxKm_unit	0	0	0	0	0	0
vmax_unit	0	0	0	0	0	0
ratio_kcatKm_unit	0	0	0	0	0	0
activity_unit	0	0	0	0	0	0
half_life_unit	0	0	0	0	0	0
Ka_unit	0	0	0	0	0	0
pH	0.0013	0.0024	0	0	0.0001	0
Temperature	0.0008	0.0034	0	0	0	0
hilln total amount = 5465
	direct linking	indirect sentence	indirect abstract	indirect title	listing	automatically_complemented
Ligand	594	1467	98	1116	183	0
Enzyme	75	599	1072	1561	1	24
Organism	27	302	2121	1326	3	0
Location	83	647	662	1524	13	0
EC_number	0	3	197	4	0	730
number	2888	539	0	0	551	0
Conzentration_unit	0	0	0	0	0	0
kcat_unit	0	0	0	0	0	0
ratio_vmaxKm_unit	0	0	0	0	0	0
vmax_unit	0	0	0	0	0	0
ratio_kcatKm_unit	0	0	0	0	0	0
activity_unit	0	0	0	0	0	0
half_life_unit	0	0	0	0	0	0
Ka_unit	0	0	0	0	0	0
pH	25	100	0	0	2	0
Temperature	17	69	0	0	0	0
	direct linking	indirect sentence	indirect abstract	indirect title	listing	automatically_complemented
Ligand	0.1087	0.2684	0.0179	0.2042	0.0335	0
Enzyme	0.0137	0.1096	0.1962	0.2856	0.0002	0.0044
Organism	0.0049	0.0553	0.3881	0.2426	0.0005	0
Location	0.0152	0.1184	0.1211	0.2789	0.0024	0
EC_number	0	0.0005	0.036	0.0007	0	0.1336
number	0.5285	0.0986	0	0	0.1008	0
Conzentration_unit	0	0	0	0	0	0
kcat_unit	0	0	0	0	0	0
ratio_vmaxKm_unit	0	0	0	0	0	0
vmax_unit	0	0	0	0	0	0
ratio_kcatKm_unit	0	0	0	0	0	0
activity_unit	0	0	0	0	0	0
half_life_unit	0	0	0	0	0	0
Ka_unit	0	0	0	0	0	0
pH	0.0046	0.0183	0	0	0.0004	0
Temperature	0.0031	0.0126	0	0	0	0
Kd total amount = 65401
	direct linking	indirect sentence	indirect abstract	indirect title	listing	automatically_complemented
Ligand	9747	14348	2386	13266	1483	0
Enzyme	2340	6982	11380	14223	61	100
Organism	1761	6620	17944	15488	145	0
Location	3891	10817	6426	15386	478	0
EC_number	1	30	638	5	0	6642
number	0	0	0	0	0	0
Conzentration_unit	24491	5054	30	0	6348	0
kcat_unit	0	0	0	0	0	0
ratio_vmaxKm_unit	0	0	0	0	0	0
vmax_unit	0	0	0	0	0	0
ratio_kcatKm_unit	0	0	0	0	0	0
activity_unit	0	0	0	0	0	0
half_life_unit	0	0	0	0	0	0
Ka_unit	0	0	0	0	0	0
pH	267	792	0	0	6	0
Temperature	528	1391	0	0	28	0
	direct linking	indirect sentence	indirect abstract	indirect title	listing	automatically_complemented
Ligand	0.149	0.2194	0.0365	0.2028	0.0227	0
Enzyme	0.0358	0.1068	0.174	0.2175	0.0009	0.0015
Organism	0.0269	0.1012	0.2744	0.2368	0.0022	0
Location	0.0595	0.1654	0.0983	0.2353	0.0073	0
EC_number	0	0.0005	0.0098	0.0001	0	0.1016
number	0	0	0	0	0	0
Conzentration_unit	0.3745	0.0773	0.0005	0	0.0971	0
kcat_unit	0	0	0	0	0	0
ratio_vmaxKm_unit	0	0	0	0	0	0
vmax_unit	0	0	0	0	0	0
ratio_kcatKm_unit	0	0	0	0	0	0
activity_unit	0	0	0	0	0	0
half_life_unit	0	0	0	0	0	0
Ka_unit	0	0	0	0	0	0
pH	0.0041	0.0121	0	0	0.0001	0
Temperature	0.0081	0.0213	0	0	0.0004	0
vmax total amount = 36862
	direct linking	indirect sentence	indirect abstract	indirect title	listing	automatically_complemented
Ligand	3760	9389	1152	7399	846	0
Enzyme	1971	5375	5173	8384	164	162
Organism	528	3565	11956	9677	70	0
Location	1496	6403	3710	10104	186	0
EC_number	8	56	1109	13	0	7039
number	0	0	0	0	0	0
Conzentration_unit	0	0	0	0	0	0
kcat_unit	0	0	0	0	0	0
ratio_vmaxKm_unit	0	0	0	0	0	0
vmax_unit	2381	1121	7	0	851	0
ratio_kcatKm_unit	0	0	0	0	0	0
activity_unit	0	0	0	0	0	0
half_life_unit	0	0	0	0	0	0
Ka_unit	0	0	0	0	0	0
pH	97	575	0	0	6	0
Temperature	119	713	0	0	6	0
	direct linking	indirect sentence	indirect abstract	indirect title	listing	automatically_complemented
Ligand	0.102	0.2547	0.0313	0.2007	0.023	0
Enzyme	0.0535	0.1458	0.1403	0.2274	0.0044	0.0044
Organism	0.0143	0.0967	0.3243	0.2625	0.0019	0
Location	0.0406	0.1737	0.1006	0.2741	0.005	0
EC_number	0.0002	0.0015	0.0301	0.0004	0	0.191
number	0	0	0	0	0	0
Conzentration_unit	0	0	0	0	0	0
kcat_unit	0	0	0	0	0	0
ratio_vmaxKm_unit	0	0	0	0	0	0
vmax_unit	0.0646	0.0304	0.0002	0	0.0231	0
ratio_kcatKm_unit	0	0	0	0	0	0
activity_unit	0	0	0	0	0	0
half_life_unit	0	0	0	0	0	0
Ka_unit	0	0	0	0	0	0
pH	0.0026	0.0156	0	0	0.0002	0
Temperature	0.0032	0.0193	0	0	0.0002	0
ratio_vmaxKm total amount = 5242
	direct linking	indirect sentence	indirect abstract	indirect title	listing	automatically_complemented
Ligand	755	1246	93	941	262	0
Enzyme	292	1007	771	1863	25	62
Organism	85	339	1555	1281	15	0
Location	30	159	810	359	0	0
EC_number	1	14	290	2	0	1950
number	0	0	0	0	0	0
Conzentration_unit	0	0	0	0	0	0
kcat_unit	0	0	0	0	0	0
ratio_vmaxKm_unit	397	95	3	0	177	0
vmax_unit	0	0	0	0	0	0
ratio_kcatKm_unit	0	0	0	0	0	0
activity_unit	0	0	0	0	0	0
half_life_unit	0	0	0	0	0	0
Ka_unit	0	0	0	0	0	0
pH	30	174	0	0	0	0
Temperature	36	126	0	0	0	0
	direct linking	indirect sentence	indirect abstract	indirect title	listing	automatically_complemented
Ligand	0.144	0.2377	0.0177	0.1795	0.05	0
Enzyme	0.0557	0.1921	0.1471	0.3554	0.0048	0.0118
Organism	0.0162	0.0647	0.2966	0.2444	0.0029	0
Location	0.0057	0.0303	0.1545	0.0685	0	0
EC_number	0.0002	0.0027	0.0553	0.0004	0	0.372
number	0	0	0	0	0	0
Conzentration_unit	0	0	0	0	0	0
kcat_unit	0	0	0	0	0	0
ratio_vmaxKm_unit	0.0757	0.0181	0.0006	0	0.0338	0
vmax_unit	0	0	0	0	0	0
ratio_kcatKm_unit	0	0	0	0	0	0
activity_unit	0	0	0	0	0	0
half_life_unit	0	0	0	0	0	0
Ka_unit	0	0	0	0	0	0
pH	0.0057	0.0332	0	0	0	0
Temperature	0.0069	0.024	0	0	0	0
ratio_kcatKm total amount = 1469
	direct linking	indirect sentence	indirect abstract	indirect title	listing	automatically_complemented
Ligand	191	351	32	296	101	0
Enzyme	76	208	225	372	4	6
Organism	34	153	345	423	16	0
Location	57	172	199	258	11	0
EC_number	0	2	60	1	0	392
number	0	0	0	0	0	0
Conzentration_unit	0	0	0	0	0	0
kcat_unit	0	0	0	0	0	0
ratio_vmaxKm_unit	0	0	0	0	0	0
vmax_unit	0	0	0	0	0	0
ratio_kcatKm_unit	30	13	1	0	29	0
activity_unit	0	0	0	0	0	0
half_life_unit	0	0	0	0	0	0
Ka_unit	0	0	0	0	0	0
pH	9	25	0	0	0	0
Temperature	2	9	0	0	0	0
	direct linking	indirect sentence	indirect abstract	indirect title	listing	automatically_complemented
Ligand	0.13	0.2389	0.0218	0.2015	0.0688	0
Enzyme	0.0517	0.1416	0.1532	0.2532	0.0027	0.0041
Organism	0.0231	0.1042	0.2349	0.288	0.0109	0
Location	0.0388	0.1171	0.1355	0.1756	0.0075	0
EC_number	0	0.0014	0.0408	0.0007	0	0.2668
number	0	0	0	0	0	0
Conzentration_unit	0	0	0	0	0	0
kcat_unit	0	0	0	0	0	0
ratio_vmaxKm_unit	0	0	0	0	0	0
vmax_unit	0	0	0	0	0	0
ratio_kcatKm_unit	0.0204	0.0088	0.0007	0	0.0197	0
activity_unit	0	0	0	0	0	0
half_life_unit	0	0	0	0	0	0
Ka_unit	0	0	0	0	0	0
pH	0.0061	0.017	0	0	0	0
Temperature	0.0014	0.0061	0	0	0	0
activity total amount = 37001
	direct linking	indirect sentence	indirect abstract	indirect title	listing	automatically_complemented
Ligand	4409	7967	1898	6555	910	0
Enzyme	6339	4725	3890	6565	1810	219
Organism	1161	5338	9885	10518	109	0
Location	3689	6870	3737	7329	748	0
EC_number	135	210	1693	19	0	11171
number	0	0	0	0	0	0
Conzentration_unit	0	0	0	0	0	0
kcat_unit	0	0	0	0	0	0
ratio_vmaxKm_unit	0	0	0	0	0	0
vmax_unit	0	0	0	0	0	0
ratio_kcatKm_unit	0	0	0	0	0	0
activity_unit	2396	606	1	0	396	0
half_life_unit	0	0	0	0	0	0
Ka_unit	0	0	0	0	0	0
pH	90	405	0	0	2	0
Temperature	128	615	0	0	2	0
	direct linking	indirect sentence	indirect abstract	indirect title	listing	automatically_complemented
Ligand	0.1192	0.2153	0.0513	0.1772	0.0246	0
Enzyme	0.1713	0.1277	0.1051	0.1774	0.0489	0.0059
Organism	0.0314	0.1443	0.2672	0.2843	0.0029	0
Location	0.0997	0.1857	0.101	0.1981	0.0202	0
EC_number	0.0036	0.0057	0.0458	0.0005	0	0.3019
number	0	0	0	0	0	0
Conzentration_unit	0	0	0	0	0	0
kcat_unit	0	0	0	0	0	0
ratio_vmaxKm_unit	0	0	0	0	0	0
vmax_unit	0	0	0	0	0	0
ratio_kcatKm_unit	0	0	0	0	0	0
activity_unit	0.0648	0.0164	0	0	0.0107	0
half_life_unit	0	0	0	0	0	0
Ka_unit	0	0	0	0	0	0
pH	0.0024	0.0109	0	0	0.0001	0
Temperature	0.0035	0.0166	0	0	0.0001	0
half_life total amount = 91430
	direct linking	indirect sentence	indirect abstract	indirect title	listing	automatically_complemented
Ligand	14169	19919	4803	22777	1379	0
Enzyme	1869	5142	9518	5575	73	67
Organism	2108	9324	23382	16952	311	0
Location	11091	19587	6572	15093	681	0
EC_number	3	21	510	8	0	7430
number	0	0	0	0	0	0
Conzentration_unit	0	0	0	0	0	0
kcat_unit	0	0	0	0	0	0
ratio_vmaxKm_unit	0	0	0	0	0	0
vmax_unit	0	0	0	0	0	0
ratio_kcatKm_unit	0	0	0	0	0	0
activity_unit	0	0	0	0	0	0
half_life_unit	26606	9115	16	0	9513	0
Ka_unit	0	0	0	0	0	0
pH	314	779	0	0	8	0
Temperature	1206	1698	0	0	57	0
	direct linking	indirect sentence	indirect abstract	indirect title	listing	automatically_complemented
Ligand	0.155	0.2179	0.0525	0.2491	0.0151	0
Enzyme	0.0204	0.0562	0.1041	0.061	0.0008	0.0007
Organism	0.0231	0.102	0.2557	0.1854	0.0034	0
Location	0.1213	0.2142	0.0719	0.1651	0.0074	0
EC_number	0	0.0002	0.0056	0.0001	0	0.0813
number	0	0	0	0	0	0
Conzentration_unit	0	0	0	0	0	0
kcat_unit	0	0	0	0	0	0
ratio_vmaxKm_unit	0	0	0	0	0	0
vmax_unit	0	0	0	0	0	0
ratio_kcatKm_unit	0	0	0	0	0	0
activity_unit	0	0	0	0	0	0
half_life_unit	0.291	0.0997	0.0002	0	0.104	0
Ka_unit	0	0	0	0	0	0
pH	0.0034	0.0085	0	0	0.0001	0
Temperature	0.0132	0.0186	0	0	0.0006	0
pI total amount = 17481
	direct linking	indirect sentence	indirect abstract	indirect title	listing	automatically_complemented
Ligand	951	3699	1001	3217	101	0
Enzyme	669	2076	2281	3008	41	125
Organism	254	1694	4457	5412	37	0
Location	405	2163	2748	4053	56	0
EC_number	5	37	927	17	0	3232
number	4860	2276	0	0	3022	0
Conzentration_unit	0	0	0	0	0	0
kcat_unit	0	0	0	0	0	0
ratio_vmaxKm_unit	0	0	0	0	0	0
vmax_unit	0	0	0	0	0	0
ratio_kcatKm_unit	0	0	0	0	0	0
activity_unit	0	0	0	0	0	0
half_life_unit	0	0	0	0	0	0
Ka_unit	0	0	0	0	0	0
pH	1153	645	0	0	57	0
Temperature	19	227	0	0	0	0
	direct linking	indirect sentence	indirect abstract	indirect title	listing	automatically_complemented
Ligand	0.0544	0.2116	0.0573	0.184	0.0058	0
Enzyme	0.0383	0.1188	0.1305	0.1721	0.0023	0.0072
Organism	0.0145	0.0969	0.255	0.3096	0.0021	0
Location	0.0232	0.1237	0.1572	0.2319	0.0032	0
EC_number	0.0003	0.0021	0.053	0.001	0	0.1849
number	0.278	0.1302	0	0	0.1729	0
Conzentration_unit	0	0	0	0	0	0
kcat_unit	0	0	0	0	0	0
ratio_vmaxKm_unit	0	0	0	0	0	0
vmax_unit	0	0	0	0	0	0
ratio_kcatKm_unit	0	0	0	0	0	0
activity_unit	0	0	0	0	0	0
half_life_unit	0	0	0	0	0	0
Ka_unit	0	0	0	0	0	0
pH	0.066	0.0369	0	0	0.0033	0
Temperature	0.0011	0.013	0	0	0	0
Ka total amount = 18903
	direct linking	indirect sentence	indirect abstract	indirect title	listing	automatically_complemented
Ligand	2292	4442	782	3998	464	0
Enzyme	433	2010	2475	2193	39	32
Organism	371	1942	4758	3690	25	0
Location	583	3022	1958	3927	69	0
EC_number	4	22	166	0	0	1753
number	0	0	0	0	0	0
Conzentration_unit	0	0	0	0	0	0
kcat_unit	0	0	0	0	0	0
ratio_vmaxKm_unit	0	0	0	0	0	0
vmax_unit	0	0	0	0	0	0
ratio_kcatKm_unit	0	0	0	0	0	0
activity_unit	0	0	0	0	0	0
half_life_unit	0	0	0	0	0	0
Ka_unit	1966	814	0	0	466	0
pH	55	285	0	0	2	0
Temperature	161	473	0	0	2	0
	direct linking	indirect sentence	indirect abstract	indirect title	listing	automatically_complemented
Ligand	0.1213	0.235	0.0414	0.2115	0.0245	0
Enzyme	0.0229	0.1063	0.1309	0.116	0.0021	0.0017
Organism	0.0196	0.1027	0.2517	0.1952	0.0013	0
Location	0.0308	0.1599	0.1036	0.2077	0.0037	0
EC_number	0.0002	0.0012	0.0088	0	0	0.0927
number	0	0	0	0	0	0
Conzentration_unit	0	0	0	0	0	0
kcat_unit	0	0	0	0	0	0
ratio_vmaxKm_unit	0	0	0	0	0	0
vmax_unit	0	0	0	0	0	0
ratio_kcatKm_unit	0	0	0	0	0	0
activity_unit	0	0	0	0	0	0
half_life_unit	0	0	0	0	0	0
Ka_unit	0.104	0.0431	0	0	0.0247	0
pH	0.0029	0.0151	0	0	0.0001	0
Temperature	0.0085	0.025	0	0	0.0001	0

## Sheet: right from kinetic value
Km total amount = 74255
	direct linking	indirect sentence	indirect abstract	indirect title	listing	automatically_complemented
Ligand	15330	6248	408	85	6569	0
Enzyme	3731	3919	2522	41	221	0
Organism	949	2706	1255	97	112	0
Location	1652	4005	1730	75	306	0
EC_number	26	56	134	1	0	0
number	0	0	0	0	0	0
Conzentration_unit	18924	4509	2	0	8808	0
kcat_unit	0	0	0	0	0	0
ratio_vmaxKm_unit	0	0	0	0	0	0
vmax_unit	0	0	0	0	0	0
ratio_kcatKm_unit	0	0	0	0	0	0
activity_unit	0	0	0	0	0	0
half_life_unit	0	0	0	0	0	0
Ka_unit	0	0	0	0	0	0
pH	426	942	0	0	16	0
Temperature	242	890	0	0	10	0
	direct linking	indirect sentence	indirect abstract	indirect title	listing	automatically_complemented
Ligand	0.2065	0.0841	0.0055	0.0011	0.0885	0
Enzyme	0.0502	0.0528	0.034	0.0006	0.003	0
Organism	0.0128	0.0364	0.0169	0.0013	0.0015	0
Location	0.0222	0.0539	0.0233	0.001	0.0041	0
EC_number	0.0004	0.0008	0.0018	0	0	0
number	0	0	0	0	0	0
Conzentration_unit	0.2549	0.0607	0	0	0.1186	0
kcat_unit	0	0	0	0	0	0
ratio_vmaxKm_unit	0	0	0	0	0	0
vmax_unit	0	0	0	0	0	0
ratio_kcatKm_unit	0	0	0	0	0	0
activity_unit	0	0	0	0	0	0
half_life_unit	0	0	0	0	0	0
Ka_unit	0	0	0	0	0	0
pH	0.0057	0.0127	0	0	0.0002	0
Temperature	0.0033	0.012	0	0	0.0001	0
Ki total amount = 42346
	direct linking	indirect sentence	indirect abstract	indirect title	listing	automatically_complemented
Ligand	3369	2867	332	27	1108	0
Enzyme	1218	2411	1425	24	165	0
Organism	650	1421	1115	21	76	0
Location	648	1953	1271	32	98	0
EC_number	10	24	51	0	0	0
number	0	0	0	0	0	0
Conzentration_unit	17342	1504	5	0	7460	0
kcat_unit	0	0	0	0	0	0
ratio_vmaxKm_unit	0	0	0	0	0	0
vmax_unit	0	0	0	0	0	0
ratio_kcatKm_unit	0	0	0	0	0	0
activity_unit	0	0	0	0	0	0
half_life_unit	0	0	0	0	0	0
Ka_unit	0	0	0	0	0	0
pH	192	196	0	0	2	0
Temperature	54	213	0	0	8	0
	direct linking	indirect sentence	indirect abstract	indirect title	listing	automatically_complemented
Ligand	0.0796	0.0677	0.0078	0.0006	0.0262	0
Enzyme	0.0288	0.0569	0.0337	0.0006	0.0039	0
Organism	0.0153	0.0336	0.0263	0.0005	0.0018	0
Location	0.0153	0.0461	0.03	0.0008	0.0023	0
EC_number	0.0002	0.0006	0.0012	0	0	0
number	0	0	0	0	0	0
Conzentration_unit	0.4095	0.0355	0.0001	0	0.1762	0
kcat_unit	0	0	0	0	0	0
ratio_vmaxKm_unit	0	0	0	0	0	0
vmax_unit	0	0	0	0	0	0
ratio_kcatKm_unit	0	0	0	0	0	0
activity_unit	0	0	0	0	0	0
half_life_unit	0	0	0	0	0	0
Ka_unit	0	0	0	0	0	0
pH	0.0045	0.0046	0	0	0	0
Temperature	0.0013	0.005	0	0	0.0002	0
kcat total amount = 10405
	direct linking	indirect sentence	indirect abstract	indirect title	listing	automatically_complemented
Ligand	709	1127	59	14	161	0
Enzyme	341	654	207	7	18	0
Organism	82	259	165	8	8	0
Location	59	210	337	4	4	0
EC_number	3	7	15	0	0	0
number	0	0	0	0	0	0
Conzentration_unit	0	0	0	0	0	0
kcat_unit	1288	332	0	0	278	0
ratio_vmaxKm_unit	0	0	0	0	0	0
vmax_unit	0	0	0	0	0	0
ratio_kcatKm_unit	0	0	0	0	0	0
activity_unit	0	0	0	0	0	0
half_life_unit	0	0	0	0	0	0
Ka_unit	0	0	0	0	0	0
pH	84	295	0	0	0	0
Temperature	73	312	0	0	4	0
	direct linking	indirect sentence	indirect abstract	indirect title	listing	automatically_complemented
Ligand	0.0681	0.1083	0.0057	0.0013	0.0155	0
Enzyme	0.0328	0.0629	0.0199	0.0007	0.0017	0
Organism	0.0079	0.0249	0.0159	0.0008	0.0008	0
Location	0.0057	0.0202	0.0324	0.0004	0.0004	0
EC_number	0.0003	0.0007	0.0014	0	0	0
number	0	0	0	0	0	0
Conzentration_unit	0	0	0	0	0	0
kcat_unit	0.1238	0.0319	0	0	0.0267	0
ratio_vmaxKm_unit	0	0	0	0	0	0
vmax_unit	0	0	0	0	0	0
ratio_kcatKm_unit	0	0	0	0	0	0
activity_unit	0	0	0	0	0	0
half_life_unit	0	0	0	0	0	0
Ka_unit	0	0	0	0	0	0
pH	0.0081	0.0284	0	0	0	0
Temperature	0.007	0.03	0	0	0.0004	0
S05 total amount = 2899
	direct linking	indirect sentence	indirect abstract	indirect title	listing	automatically_complemented
Ligand	679	132	10	1	125	0
Enzyme	72	145	128	2	2	0
Organism	14	46	60	1	4	0
Location	46	143	51	3	9	0
EC_number	0	0	0	0	0	0
number	0	0	0	0	0	0
Conzentration_unit	1201	158	0	0	344	0
kcat_unit	0	0	0	0	0	0
ratio_vmaxKm_unit	0	0	0	0	0	0
vmax_unit	0	0	0	0	0	0
ratio_kcatKm_unit	0	0	0	0	0	0
activity_unit	0	0	0	0	0	0
half_life_unit	0	0	0	0	0	0
Ka_unit	0	0	0	0	0	0
pH	27	26	0	0	0	0
Temperature	5	13	0	0	0	0
	direct linking	indirect sentence	indirect abstract	indirect title	listing	automatically_complemented
Ligand	0.2342	0.0455	0.0034	0.0003	0.0431	0
Enzyme	0.0248	0.05	0.0442	0.0007	0.0007	0
Organism	0.0048	0.0159	0.0207	0.0003	0.0014	0
Location	0.0159	0.0493	0.0176	0.001	0.0031	0
EC_number	0	0	0	0	0	0
number	0	0	0	0	0	0
Conzentration_unit	0.4143	0.0545	0	0	0.1187	0
kcat_unit	0	0	0	0	0	0
ratio_vmaxKm_unit	0	0	0	0	0	0
vmax_unit	0	0	0	0	0	0
ratio_kcatKm_unit	0	0	0	0	0	0
activity_unit	0	0	0	0	0	0
half_life_unit	0	0	0	0	0	0
Ka_unit	0	0	0	0	0	0
pH	0.0093	0.009	0	0	0	0
Temperature	0.0017	0.0045	0	0	0	0
IC50 total amount = 105240
	direct linking	indirect sentence	indirect abstract	indirect title	listing	automatically_complemented
Ligand	7718	6699	655	30	2411	0
Enzyme	1664	4725	5706	35	125	0
Organism	1274	3891	2458	40	230	0
Location	2075	6858	2000	43	201	0
EC_number	3	11	71	0	0	0
number	0	0	0	0	0	0
Conzentration_unit	41706	5141	0	0	22684	0
kcat_unit	0	0	0	0	0	0
ratio_vmaxKm_unit	0	0	0	0	0	0
vmax_unit	0	0	0	0	0	0
ratio_kcatKm_unit	0	0	0	0	0	0
activity_unit	0	0	0	0	0	0
half_life_unit	0	0	0	0	0	0
Ka_unit	0	0	0	0	0	0
pH	99	117	0	0	8	0
Temperature	34	156	0	0	2	0
	direct linking	indirect sentence	indirect abstract	indirect title	listing	automatically_complemented
Ligand	0.0733	0.0637	0.0062	0.0003	0.0229	0
Enzyme	0.0158	0.0449	0.0542	0.0003	0.0012	0
Organism	0.0121	0.037	0.0234	0.0004	0.0022	0
Location	0.0197	0.0652	0.019	0.0004	0.0019	0
EC_number	0	0.0001	0.0007	0	0	0
number	0	0	0	0	0	0
Conzentration_unit	0.3963	0.0489	0	0	0.2155	0
kcat_unit	0	0	0	0	0	0
ratio_vmaxKm_unit	0	0	0	0	0	0
vmax_unit	0	0	0	0	0	0
ratio_kcatKm_unit	0	0	0	0	0	0
activity_unit	0	0	0	0	0	0
half_life_unit	0	0	0	0	0	0
Ka_unit	0	0	0	0	0	0
pH	0.0009	0.0011	0	0	0.0001	0
Temperature	0.0003	0.0015	0	0	0	0
hilln total amount = 5465
	direct linking	indirect sentence	indirect abstract	indirect title	listing	automatically_complemented
Ligand	334	369	26	0	111	0
Enzyme	39	170	315	1	1	0
Organism	15	94	89	1	3	0
Location	47	218	81	2	9	0
EC_number	0	0	3	1	0	0
number	2790	362	0	0	529	0
Conzentration_unit	0	0	0	0	0	0
kcat_unit	0	0	0	0	0	0
ratio_vmaxKm_unit	0	0	0	0	0	0
vmax_unit	0	0	0	0	0	0
ratio_kcatKm_unit	0	0	0	0	0	0
activity_unit	0	0	0	0	0	0
half_life_unit	0	0	0	0	0	0
Ka_unit	0	0	0	0	0	0
pH	19	38	0	0	2	0
Temperature	12	28	0	0	0	0
	direct linking	indirect sentence	indirect abstract	indirect title	listing	automatically_complemented
Ligand	0.0611	0.0675	0.0048	0	0.0203	0
Enzyme	0.0071	0.0311	0.0576	0.0002	0.0002	0
Organism	0.0027	0.0172	0.0163	0.0002	0.0005	0
Location	0.0086	0.0399	0.0148	0.0004	0.0016	0
EC_number	0	0	0.0005	0.0002	0	0
number	0.5105	0.0662	0	0	0.0968	0
Conzentration_unit	0	0	0	0	0	0
kcat_unit	0	0	0	0	0	0
ratio_vmaxKm_unit	0	0	0	0	0	0
vmax_unit	0	0	0	0	0	0
ratio_kcatKm_unit	0	0	0	0	0	0
activity_unit	0	0	0	0	0	0
half_life_unit	0	0	0	0	0	0
Ka_unit	0	0	0	0	0	0
pH	0.0035	0.007	0	0	0.0004	0
Temperature	0.0022	0.0051	0	0	0	0
Kd total amount = 65401
	direct linking	indirect sentence	indirect abstract	indirect title	listing	automatically_complemented
Ligand	4396	5113	866	88	928	0
Enzyme	1039	2739	4077	62	33	0
Organism	665	2553	1790	92	89	0
Location	1411	4532	1468	78	303	0
EC_number	0	9	23	0	0	0
number	0	0	0	0	0	0
Conzentration_unit	24067	4166	6	0	6241	0
kcat_unit	0	0	0	0	0	0
ratio_vmaxKm_unit	0	0	0	0	0	0
vmax_unit	0	0	0	0	0	0
ratio_kcatKm_unit	0	0	0	0	0	0
activity_unit	0	0	0	0	0	0
half_life_unit	0	0	0	0	0	0
Ka_unit	0	0	0	0	0	0
pH	215	440	0	0	4	0
Temperature	421	714	0	0	18	0
	direct linking	indirect sentence	indirect abstract	indirect title	listing	automatically_complemented
Ligand	0.0672	0.0782	0.0132	0.0013	0.0142	0
Enzyme	0.0159	0.0419	0.0623	0.0009	0.0005	0
Organism	0.0102	0.039	0.0274	0.0014	0.0014	0
Location	0.0216	0.0693	0.0224	0.0012	0.0046	0
EC_number	0	0.0001	0.0004	0	0	0
number	0	0	0	0	0	0
Conzentration_unit	0.368	0.0637	0.0001	0	0.0954	0
kcat_unit	0	0	0	0	0	0
ratio_vmaxKm_unit	0	0	0	0	0	0
vmax_unit	0	0	0	0	0	0
ratio_kcatKm_unit	0	0	0	0	0	0
activity_unit	0	0	0	0	0	0
half_life_unit	0	0	0	0	0	0
Ka_unit	0	0	0	0	0	0
pH	0.0033	0.0067	0	0	0.0001	0
Temperature	0.0064	0.0109	0	0	0.0003	0
vmax total amount = 36862
	direct linking	indirect sentence	indirect abstract	indirect title	listing	automatically_complemented
Ligand	2527	3805	393	32	597	0
Enzyme	1393	1952	1639	10	145	0
Organism	340	1605	815	62	64	0
Location	1049	3036	576	55	137	0
EC_number	6	16	38	1	0	0
number	0	0	0	0	0	0
Conzentration_unit	0	0	0	0	0	0
kcat_unit	0	0	0	0	0	0
ratio_vmaxKm_unit	0	0	0	0	0	0
vmax_unit	2366	1046	5	0	845	0
ratio_kcatKm_unit	0	0	0	0	0	0
activity_unit	0	0	0	0	0	0
half_life_unit	0	0	0	0	0	0
Ka_unit	0	0	0	0	0	0
pH	73	269	0	0	6	0
Temperature	97	411	0	0	2	0
	direct linking	indirect sentence	indirect abstract	indirect title	listing	automatically_complemented
Ligand	0.0686	0.1032	0.0107	0.0009	0.0162	0
Enzyme	0.0378	0.053	0.0445	0.0003	0.0039	0
Organism	0.0092	0.0435	0.0221	0.0017	0.0017	0
Location	0.0285	0.0824	0.0156	0.0015	0.0037	0
EC_number	0.0002	0.0004	0.001	0	0	0
number	0	0	0	0	0	0
Conzentration_unit	0	0	0	0	0	0
kcat_unit	0	0	0	0	0	0
ratio_vmaxKm_unit	0	0	0	0	0	0
vmax_unit	0.0642	0.0284	0.0001	0	0.0229	0
ratio_kcatKm_unit	0	0	0	0	0	0
activity_unit	0	0	0	0	0	0
half_life_unit	0	0	0	0	0	0
Ka_unit	0	0	0	0	0	0
pH	0.002	0.0073	0	0	0.0002	0
Temperature	0.0026	0.0111	0	0	0.0001	0
ratio_vmaxKm total amount = 5242
	direct linking	indirect sentence	indirect abstract	indirect title	listing	automatically_complemented
Ligand	491	620	33	3	195	0
Enzyme	172	428	93	6	11	0
Organism	52	136	83	5	9	0
Location	18	82	160	1	0	0
EC_number	1	3	14	0	0	0
number	0	0	0	0	0	0
Conzentration_unit	0	0	0	0	0	0
kcat_unit	0	0	0	0	0	0
ratio_vmaxKm_unit	393	82	0	0	175	0
vmax_unit	0	0	0	0	0	0
ratio_kcatKm_unit	0	0	0	0	0	0
activity_unit	0	0	0	0	0	0
half_life_unit	0	0	0	0	0	0
Ka_unit	0	0	0	0	0	0
pH	27	100	0	0	0	0
Temperature	32	78	0	0	0	0
	direct linking	indirect sentence	indirect abstract	indirect title	listing	automatically_complemented
Ligand	0.0937	0.1183	0.0063	0.0006	0.0372	0
Enzyme	0.0328	0.0816	0.0177	0.0011	0.0021	0
Organism	0.0099	0.0259	0.0158	0.001	0.0017	0
Location	0.0034	0.0156	0.0305	0.0002	0	0
EC_number	0.0002	0.0006	0.0027	0	0	0
number	0	0	0	0	0	0
Conzentration_unit	0	0	0	0	0	0
kcat_unit	0	0	0	0	0	0
ratio_vmaxKm_unit	0.075	0.0156	0	0	0.0334	0
vmax_unit	0	0	0	0	0	0
ratio_kcatKm_unit	0	0	0	0	0	0
activity_unit	0	0	0	0	0	0
half_life_unit	0	0	0	0	0	0
Ka_unit	0	0	0	0	0	0
pH	0.0052	0.0191	0	0	0	0
Temperature	0.0061	0.0149	0	0	0	0
ratio_kcatKm total amount = 1469
	direct linking	indirect sentence	indirect abstract	indirect title	listing	automatically_complemented
Ligand	150	174	5	1	82	0
Enzyme	58	86	38	0	0	0
Organism	19	80	22	0	16	0
Location	45	93	39	1	9	0
EC_number	0	0	5	0	0	0
number	0	0	0	0	0	0
Conzentration_unit	0	0	0	0	0	0
kcat_unit	0	0	0	0	0	0
ratio_vmaxKm_unit	0	0	0	0	0	0
vmax_unit	0	0	0	0	0	0
ratio_kcatKm_unit	30	13	1	0	29	0
activity_unit	0	0	0	0	0	0
half_life_unit	0	0	0	0	0	0
Ka_unit	0	0	0	0	0	0
pH	7	14	0	0	0	0
Temperature	2	8	0	0	0	0
	direct linking	indirect sentence	indirect abstract	indirect title	listing	automatically_complemented
Ligand	0.1021	0.1184	0.0034	0.0007	0.0558	0
Enzyme	0.0395	0.0585	0.0259	0	0	0
Organism	0.0129	0.0545	0.015	0	0.0109	0
Location	0.0306	0.0633	0.0265	0.0007	0.0061	0
EC_number	0	0	0.0034	0	0	0
number	0	0	0	0	0	0
Conzentration_unit	0	0	0	0	0	0
kcat_unit	0	0	0	0	0	0
ratio_vmaxKm_unit	0	0	0	0	0	0
vmax_unit	0	0	0	0	0	0
ratio_kcatKm_unit	0.0204	0.0088	0.0007	0	0.0197	0
activity_unit	0	0	0	0	0	0
half_life_unit	0	0	0	0	0	0
Ka_unit	0	0	0	0	0	0
pH	0.0048	0.0095	0	0	0	0
Temperature	0.0014	0.0054	0	0	0	0
activity total amount = 37001
	direct linking	indirect sentence	indirect abstract	indirect title	listing	automatically_complemented
Ligand	2880	4281	757	137	577	0
Enzyme	3590	2060	1023	58	1449	0
Organism	732	2747	988	171	67	0
Location	2656	3813	889	138	581	0
EC_number	72	76	60	0	0	0
number	0	0	0	0	0	0
Conzentration_unit	0	0	0	0	0	0
kcat_unit	0	0	0	0	0	0
ratio_vmaxKm_unit	0	0	0	0	0	0
vmax_unit	0	0	0	0	0	0
ratio_kcatKm_unit	0	0	0	0	0	0
activity_unit	2365	567	1	0	393	0
half_life_unit	0	0	0	0	0	0
Ka_unit	0	0	0	0	0	0
pH	77	277	0	0	2	0
Temperature	108	446	0	0	0	0
	direct linking	indirect sentence	indirect abstract	indirect title	listing	automatically_complemented
Ligand	0.0778	0.1157	0.0205	0.0037	0.0156	0
Enzyme	0.097	0.0557	0.0276	0.0016	0.0392	0
Organism	0.0198	0.0742	0.0267	0.0046	0.0018	0
Location	0.0718	0.1031	0.024	0.0037	0.0157	0
EC_number	0.0019	0.0021	0.0016	0	0	0
number	0	0	0	0	0	0
Conzentration_unit	0	0	0	0	0	0
kcat_unit	0	0	0	0	0	0
ratio_vmaxKm_unit	0	0	0	0	0	0
vmax_unit	0	0	0	0	0	0
ratio_kcatKm_unit	0	0	0	0	0	0
activity_unit	0.0639	0.0153	0	0	0.0106	0
half_life_unit	0	0	0	0	0	0
Ka_unit	0	0	0	0	0	0
pH	0.0021	0.0075	0	0	0.0001	0
Temperature	0.0029	0.0121	0	0	0	0
half_life total amount = 91429
	direct linking	indirect sentence	indirect abstract	indirect title	listing	automatically_complemented
Ligand	8750	7343	1179	111	962	0
Enzyme	1181	2060	3310	32	51	0
Organism	1463	4412	4073	141	239	0
Location	3348	8154	2001	115	465	0
EC_number	2	8	26	1	0	0
number	0	0	0	0	0	0
Conzentration_unit	0	0	0	0	0	0
kcat_unit	0	0	0	0	0	0
ratio_vmaxKm_unit	0	0	0	0	0	0
vmax_unit	0	0	0	0	0	0
ratio_kcatKm_unit	0	0	0	0	0	0
activity_unit	0	0	0	0	0	0
half_life_unit	25833	7619	7	0	9234	0
Ka_unit	0	0	0	0	0	0
pH	212	354	0	0	3	0
Temperature	954	837	0	0	47	0
	direct linking	indirect sentence	indirect abstract	indirect title	listing	automatically_complemented
Ligand	0.0957	0.0803	0.0129	0.0012	0.0105	0
Enzyme	0.0129	0.0225	0.0362	0.0003	0.0006	0
Organism	0.016	0.0483	0.0445	0.0015	0.0026	0
Location	0.0366	0.0892	0.0219	0.0013	0.0051	0
EC_number	0	0.0001	0.0003	0	0	0
number	0	0	0	0	0	0
Conzentration_unit	0	0	0	0	0	0
kcat_unit	0	0	0	0	0	0
ratio_vmaxKm_unit	0	0	0	0	0	0
vmax_unit	0	0	0	0	0	0
ratio_kcatKm_unit	0	0	0	0	0	0
activity_unit	0	0	0	0	0	0
half_life_unit	0.2825	0.0833	0.0001	0	0.101	0
Ka_unit	0	0	0	0	0	0
pH	0.0023	0.0039	0	0	0	0
Temperature	0.0104	0.0092	0	0	0.0005	0
pI total amount = 17481
	direct linking	indirect sentence	indirect abstract	indirect title	listing	automatically_complemented
Ligand	491	1470	422	17	50	0
Enzyme	360	652	824	11	36	0
Organism	172	625	446	25	27	0
Location	236	788	571	22	41	0
EC_number	0	6	53	0	0	0
number	4572	1363	0	0	2893	0
Conzentration_unit	0	0	0	0	0	0
kcat_unit	0	0	0	0	0	0
ratio_vmaxKm_unit	0	0	0	0	0	0
vmax_unit	0	0	0	0	0	0
ratio_kcatKm_unit	0	0	0	0	0	0
activity_unit	0	0	0	0	0	0
half_life_unit	0	0	0	0	0	0
Ka_unit	0	0	0	0	0	0
pH	1129	420	0	0	57	0
Temperature	19	148	0	0	0	0
	direct linking	indirect sentence	indirect abstract	indirect title	listing	automatically_complemented
Ligand	0.0281	0.0841	0.0241	0.001	0.0029	0
Enzyme	0.0206	0.0373	0.0471	0.0006	0.0021	0
Organism	0.0098	0.0358	0.0255	0.0014	0.0015	0
Location	0.0135	0.0451	0.0327	0.0013	0.0023	0
EC_number	0	0.0003	0.003	0	0	0
number	0.2615	0.078	0	0	0.1655	0
Conzentration_unit	0	0	0	0	0	0
kcat_unit	0	0	0	0	0	0
ratio_vmaxKm_unit	0	0	0	0	0	0
vmax_unit	0	0	0	0	0	0
ratio_kcatKm_unit	0	0	0	0	0	0
activity_unit	0	0	0	0	0	0
half_life_unit	0	0	0	0	0	0
Ka_unit	0	0	0	0	0	0
pH	0.0646	0.024	0	0	0.0033	0
Temperature	0.0011	0.0085	0	0	0	0
Ka total amount = 18903
	direct linking	indirect sentence	indirect abstract	indirect title	listing	automatically_complemented
Ligand	1200	2065	209	24	275	0
Enzyme	217	946	908	20	29	0
Organism	181	889	500	23	16	0
Location	291	1489	541	32	50	0
EC_number	2	7	14	0	0	0
number	0	0	0	0	0	0
Conzentration_unit	0	0	0	0	0	0
kcat_unit	0	0	0	0	0	0
ratio_vmaxKm_unit	0	0	0	0	0	0
vmax_unit	0	0	0	0	0	0
ratio_kcatKm_unit	0	0	0	0	0	0
activity_unit	0	0	0	0	0	0
half_life_unit	0	0	0	0	0	0
Ka_unit	1948	761	0	0	464	0
pH	41	154	0	0	2	0
Temperature	134	299	0	0	0	0
	direct linking	indirect sentence	indirect abstract	indirect title	listing	automatically_complemented
Ligand	0.0635	0.1092	0.0111	0.0013	0.0145	0
Enzyme	0.0115	0.05	0.048	0.0011	0.0015	0
Organism	0.0096	0.047	0.0265	0.0012	0.0008	0
Location	0.0154	0.0788	0.0286	0.0017	0.0026	0
EC_number	0.0001	0.0004	0.0007	0	0	0
number	0	0	0	0	0	0
Conzentration_unit	0	0	0	0	0	0
kcat_unit	0	0	0	0	0	0
ratio_vmaxKm_unit	0	0	0	0	0	0
vmax_unit	0	0	0	0	0	0
ratio_kcatKm_unit	0	0	0	0	0	0
activity_unit	0	0	0	0	0	0
half_life_unit	0	0	0	0	0	0
Ka_unit	0.1031	0.0403	0	0	0.0245	0
pH	0.0022	0.0081	0	0	0.0001	0
Temperature	0.0071	0.0158	0	0	0	0

## Sheet: left from kinetic value
Km total amount = 74255
	direct linking	indirect sentence	indirect abstract	indirect title	listing	automatically_complemented
Ligand	4989	7750	1001	10799	1019	0
Enzyme	1896	6972	8578	22607	63	0
Organism	705	3927	21930	21610	37	0
Location	1189	5140	8812	16406	124	0
EC_number	30	172	4808	54	0	0
number	0	0	0	0	0	0
Conzentration_unit	473	982	8	0	143	0
kcat_unit	0	0	0	0	0	0
ratio_vmaxKm_unit	0	0	0	0	0	0
vmax_unit	0	0	0	0	0	0
ratio_kcatKm_unit	0	0	0	0	0	0
activity_unit	0	0	0	0	0	0
half_life_unit	0	0	0	0	0	0
Ka_unit	0	0	0	0	0	0
pH	178	1072	0	0	8	0
Temperature	110	737	0	0	8	0
	direct linking	indirect sentence	indirect abstract	indirect title	listing	automatically_complemented
Ligand	0.0672	0.1044	0.0135	0.1454	0.0137	0
Enzyme	0.0255	0.0939	0.1155	0.3045	0.0008	0
Organism	0.0095	0.0529	0.2953	0.291	0.0005	0
Location	0.016	0.0692	0.1187	0.2209	0.0017	0
EC_number	0.0004	0.0023	0.0647	0.0007	0	0
number	0	0	0	0	0	0
Conzentration_unit	0.0064	0.0132	0.0001	0	0.0019	0
kcat_unit	0	0	0	0	0	0
ratio_vmaxKm_unit	0	0	0	0	0	0
vmax_unit	0	0	0	0	0	0
ratio_kcatKm_unit	0	0	0	0	0	0
activity_unit	0	0	0	0	0	0
half_life_unit	0	0	0	0	0	0
Ka_unit	0	0	0	0	0	0
pH	0.0024	0.0144	0	0	0.0001	0
Temperature	0.0015	0.0099	0	0	0.0001	0
Ki total amount = 42346
	direct linking	indirect sentence	indirect abstract	indirect title	listing	automatically_complemented
Ligand	6054	6355	797	7512	1107	0
Enzyme	3325	4619	4475	10939	171	0
Organism	1171	2701	10634	8890	70	0
Location	1352	2825	4821	7939	87	0
EC_number	18	98	1772	40	2	0
number	0	0	0	0	0	0
Conzentration_unit	334	398	5	0	134	0
kcat_unit	0	0	0	0	0	0
ratio_vmaxKm_unit	0	0	0	0	0	0
vmax_unit	0	0	0	0	0	0
ratio_kcatKm_unit	0	0	0	0	0	0
activity_unit	0	0	0	0	0	0
half_life_unit	0	0	0	0	0	0
Ka_unit	0	0	0	0	0	0
pH	48	195	0	0	0	0
Temperature	22	130	0	0	0	0
	direct linking	indirect sentence	indirect abstract	indirect title	listing	automatically_complemented
Ligand	0.143	0.1501	0.0188	0.1774	0.0261	0
Enzyme	0.0785	0.1091	0.1057	0.2583	0.004	0
Organism	0.0277	0.0638	0.2511	0.2099	0.0017	0
Location	0.0319	0.0667	0.1138	0.1875	0.0021	0
EC_number	0.0004	0.0023	0.0418	0.0009	0	0
number	0	0	0	0	0	0
Conzentration_unit	0.0079	0.0094	0.0001	0	0.0032	0
kcat_unit	0	0	0	0	0	0
ratio_vmaxKm_unit	0	0	0	0	0	0
vmax_unit	0	0	0	0	0	0
ratio_kcatKm_unit	0	0	0	0	0	0
activity_unit	0	0	0	0	0	0
half_life_unit	0	0	0	0	0	0
Ka_unit	0	0	0	0	0	0
pH	0.0011	0.0046	0	0	0	0
Temperature	0.0005	0.0031	0	0	0	0
kcat total amount = 10405
	direct linking	indirect sentence	indirect abstract	indirect title	listing	automatically_complemented
Ligand	370	1488	123	2113	125	0
Enzyme	196	1040	1560	3678	4	0
Organism	30	369	2933	2518	2	0
Location	22	244	1183	783	2	0
EC_number	1	26	546	14	0	0
number	0	0	0	0	0	0
Conzentration_unit	0	0	0	0	0	0
kcat_unit	14	34	0	0	4	0
ratio_vmaxKm_unit	0	0	0	0	0	0
vmax_unit	0	0	0	0	0	0
ratio_kcatKm_unit	0	0	0	0	0	0
activity_unit	0	0	0	0	0	0
half_life_unit	0	0	0	0	0	0
Ka_unit	0	0	0	0	0	0
pH	18	225	0	0	0	0
Temperature	21	158	0	0	0	0
	direct linking	indirect sentence	indirect abstract	indirect title	listing	automatically_complemented
Ligand	0.0356	0.143	0.0118	0.2031	0.012	0
Enzyme	0.0188	0.1	0.1499	0.3535	0.0004	0
Organism	0.0029	0.0355	0.2819	0.242	0.0002	0
Location	0.0021	0.0235	0.1137	0.0753	0.0002	0
EC_number	0.0001	0.0025	0.0525	0.0013	0	0
number	0	0	0	0	0	0
Conzentration_unit	0	0	0	0	0	0
kcat_unit	0.0013	0.0033	0	0	0.0004	0
ratio_vmaxKm_unit	0	0	0	0	0	0
vmax_unit	0	0	0	0	0	0
ratio_kcatKm_unit	0	0	0	0	0	0
activity_unit	0	0	0	0	0	0
half_life_unit	0	0	0	0	0	0
Ka_unit	0	0	0	0	0	0
pH	0.0017	0.0216	0	0	0	0
Temperature	0.002	0.0152	0	0	0	0
S05 total amount = 2899
	direct linking	indirect sentence	indirect abstract	indirect title	listing	automatically_complemented
Ligand	510	339	17	364	87	0
Enzyme	82	356	308	1027	0	0
Organism	18	134	991	701	0	0
Location	68	227	355	806	6	0
EC_number	0	3	138	9	0	0
number	0	0	0	0	0	0
Conzentration_unit	40	53	0	0	2	0
kcat_unit	0	0	0	0	0	0
ratio_vmaxKm_unit	0	0	0	0	0	0
vmax_unit	0	0	0	0	0	0
ratio_kcatKm_unit	0	0	0	0	0	0
activity_unit	0	0	0	0	0	0
half_life_unit	0	0	0	0	0	0
Ka_unit	0	0	0	0	0	0
pH	3	58	0	0	0	0
Temperature	0	21	0	0	0	0
	direct linking	indirect sentence	indirect abstract	indirect title	listing	automatically_complemented
Ligand	0.1759	0.1169	0.0059	0.1256	0.03	0
Enzyme	0.0283	0.1228	0.1062	0.3543	0	0
Organism	0.0062	0.0462	0.3418	0.2418	0	0
Location	0.0235	0.0783	0.1225	0.278	0.0021	0
EC_number	0	0.001	0.0476	0.0031	0	0
number	0	0	0	0	0	0
Conzentration_unit	0.0138	0.0183	0	0	0.0007	0
kcat_unit	0	0	0	0	0	0
ratio_vmaxKm_unit	0	0	0	0	0	0
vmax_unit	0	0	0	0	0	0
ratio_kcatKm_unit	0	0	0	0	0	0
activity_unit	0	0	0	0	0	0
half_life_unit	0	0	0	0	0	0
Ka_unit	0	0	0	0	0	0
pH	0.001	0.02	0	0	0	0
Temperature	0	0.0072	0	0	0	0
IC50 total amount = 105240
	direct linking	indirect sentence	indirect abstract	indirect title	listing	automatically_complemented
Ligand	13888	18202	1732	18973	2185	0
Enzyme	4850	8884	9497	19526	163	0
Organism	3441	9097	25379	23781	340	0
Location	6743	13559	7211	24581	255	0
EC_number	36	34	813	11	0	0
number	0	0	0	0	0	0
Conzentration_unit	1258	1512	0	0	384	0
kcat_unit	0	0	0	0	0	0
ratio_vmaxKm_unit	0	0	0	0	0	0
vmax_unit	0	0	0	0	0	0
ratio_kcatKm_unit	0	0	0	0	0	0
activity_unit	0	0	0	0	0	0
half_life_unit	0	0	0	0	0	0
Ka_unit	0	0	0	0	0	0
pH	38	140	0	0	0	0
Temperature	46	206	0	0	0	0
	direct linking	indirect sentence	indirect abstract	indirect title	listing	automatically_complemented
Ligand	0.132	0.173	0.0165	0.1803	0.0208	0
Enzyme	0.0461	0.0844	0.0902	0.1855	0.0015	0
Organism	0.0327	0.0864	0.2412	0.226	0.0032	0
Location	0.0641	0.1288	0.0685	0.2336	0.0024	0
EC_number	0.0003	0.0003	0.0077	0.0001	0	0
number	0	0	0	0	0	0
Conzentration_unit	0.012	0.0144	0	0	0.0036	0
kcat_unit	0	0	0	0	0	0
ratio_vmaxKm_unit	0	0	0	0	0	0
vmax_unit	0	0	0	0	0	0
ratio_kcatKm_unit	0	0	0	0	0	0
activity_unit	0	0	0	0	0	0
half_life_unit	0	0	0	0	0	0
Ka_unit	0	0	0	0	0	0
pH	0.0004	0.0013	0	0	0	0
Temperature	0.0004	0.002	0	0	0	0
hilln total amount = 5465
	direct linking	indirect sentence	indirect abstract	indirect title	listing	automatically_complemented
Ligand	260	1098	72	1116	72	0
Enzyme	36	429	757	1560	0	0
Organism	12	208	2032	1325	0	0
Location	36	429	581	1522	4	0
EC_number	0	3	194	3	0	0
number	98	177	0	0	22	0
Conzentration_unit	0	0	0	0	0	0
kcat_unit	0	0	0	0	0	0
ratio_vmaxKm_unit	0	0	0	0	0	0
vmax_unit	0	0	0	0	0	0
ratio_kcatKm_unit	0	0	0	0	0	0
activity_unit	0	0	0	0	0	0
half_life_unit	0	0	0	0	0	0
Ka_unit	0	0	0	0	0	0
pH	6	62	0	0	0	0
Temperature	5	41	0	0	0	0
	direct linking	indirect sentence	indirect abstract	indirect title	listing	automatically_complemented
Ligand	0.0476	0.2009	0.0132	0.2042	0.0132	0
Enzyme	0.0066	0.0785	0.1385	0.2855	0	0
Organism	0.0022	0.0381	0.3718	0.2425	0	0
Location	0.0066	0.0785	0.1063	0.2785	0.0007	0
EC_number	0	0.0005	0.0355	0.0005	0	0
number	0.0179	0.0324	0	0	0.004	0
Conzentration_unit	0	0	0	0	0	0
kcat_unit	0	0	0	0	0	0
ratio_vmaxKm_unit	0	0	0	0	0	0
vmax_unit	0	0	0	0	0	0
ratio_kcatKm_unit	0	0	0	0	0	0
activity_unit	0	0	0	0	0	0
half_life_unit	0	0	0	0	0	0
Ka_unit	0	0	0	0	0	0
pH	0.0011	0.0113	0	0	0	0
Temperature	0.0009	0.0075	0	0	0	0
Kd total amount = 65401
	direct linking	indirect sentence	indirect abstract	indirect title	listing	automatically_complemented
Ligand	5351	9235	1520	13178	555	0
Enzyme	1301	4243	7303	14161	28	0
Organism	1096	4067	16154	15396	56	0
Location	2480	6285	4958	15308	175	0
EC_number	1	21	615	5	0	0
number	0	0	0	0	0	0
Conzentration_unit	424	888	24	0	107	0
kcat_unit	0	0	0	0	0	0
ratio_vmaxKm_unit	0	0	0	0	0	0
vmax_unit	0	0	0	0	0	0
ratio_kcatKm_unit	0	0	0	0	0	0
activity_unit	0	0	0	0	0	0
half_life_unit	0	0	0	0	0	0
Ka_unit	0	0	0	0	0	0
pH	52	352	0	0	2	0
Temperature	107	677	0	0	10	0
	direct linking	indirect sentence	indirect abstract	indirect title	listing	automatically_complemented
Ligand	0.0818	0.1412	0.0232	0.2015	0.0085	0
Enzyme	0.0199	0.0649	0.1117	0.2165	0.0004	0
Organism	0.0168	0.0622	0.247	0.2354	0.0009	0
Location	0.0379	0.0961	0.0758	0.2341	0.0027	0
EC_number	0	0.0003	0.0094	0.0001	0	0
number	0	0	0	0	0	0
Conzentration_unit	0.0065	0.0136	0.0004	0	0.0016	0
kcat_unit	0	0	0	0	0	0
ratio_vmaxKm_unit	0	0	0	0	0	0
vmax_unit	0	0	0	0	0	0
ratio_kcatKm_unit	0	0	0	0	0	0
activity_unit	0	0	0	0	0	0
half_life_unit	0	0	0	0	0	0
Ka_unit	0	0	0	0	0	0
pH	0.0008	0.0054	0	0	0	0
Temperature	0.0016	0.0104	0	0	0.0002	0
vmax total amount = 36862
	direct linking	indirect sentence	indirect abstract	indirect title	listing	automatically_complemented
Ligand	1233	5584	759	7367	249	0
Enzyme	578	3423	3534	8374	19	0
Organism	188	1960	11141	9615	6	0
Location	447	3367	3134	10049	49	0
EC_number	2	40	1071	12	0	0
number	0	0	0	0	0	0
Conzentration_unit	0	0	0	0	0	0
kcat_unit	0	0	0	0	0	0
ratio_vmaxKm_unit	0	0	0	0	0	0
vmax_unit	15	75	2	0	6	0
ratio_kcatKm_unit	0	0	0	0	0	0
activity_unit	0	0	0	0	0	0
half_life_unit	0	0	0	0	0	0
Ka_unit	0	0	0	0	0	0
pH	24	306	0	0	0	0
Temperature	22	302	0	0	4	0
	direct linking	indirect sentence	indirect abstract	indirect title	listing	automatically_complemented
Ligand	0.0334	0.1515	0.0206	0.1999	0.0068	0
Enzyme	0.0157	0.0929	0.0959	0.2272	0.0005	0
Organism	0.0051	0.0532	0.3022	0.2608	0.0002	0
Location	0.0121	0.0913	0.085	0.2726	0.0013	0
EC_number	0.0001	0.0011	0.0291	0.0003	0	0
number	0	0	0	0	0	0
Conzentration_unit	0	0	0	0	0	0
kcat_unit	0	0	0	0	0	0
ratio_vmaxKm_unit	0	0	0	0	0	0
vmax_unit	0.0004	0.002	0.0001	0	0.0002	0
ratio_kcatKm_unit	0	0	0	0	0	0
activity_unit	0	0	0	0	0	0
half_life_unit	0	0	0	0	0	0
Ka_unit	0	0	0	0	0	0
pH	0.0007	0.0083	0	0	0	0
Temperature	0.0006	0.0082	0	0	0.0001	0
ratio_vmaxKm total amount = 5242
	direct linking	indirect sentence	indirect abstract	indirect title	listing	automatically_complemented
Ligand	264	626	60	938	67	0
Enzyme	120	579	678	1857	14	0
Organism	33	203	1472	1276	6	0
Location	12	77	650	358	0	0
EC_number	0	11	276	2	0	0
number	0	0	0	0	0	0
Conzentration_unit	0	0	0	0	0	0
kcat_unit	0	0	0	0	0	0
ratio_vmaxKm_unit	4	13	3	0	2	0
vmax_unit	0	0	0	0	0	0
ratio_kcatKm_unit	0	0	0	0	0	0
activity_unit	0	0	0	0	0	0
half_life_unit	0	0	0	0	0	0
Ka_unit	0	0	0	0	0	0
pH	3	74	0	0	0	0
Temperature	4	48	0	0	0	0
	direct linking	indirect sentence	indirect abstract	indirect title	listing	automatically_complemented
Ligand	0.0504	0.1194	0.0114	0.1789	0.0128	0
Enzyme	0.0229	0.1105	0.1293	0.3543	0.0027	0
Organism	0.0063	0.0387	0.2808	0.2434	0.0011	0
Location	0.0023	0.0147	0.124	0.0683	0	0
EC_number	0	0.0021	0.0527	0.0004	0	0
number	0	0	0	0	0	0
Conzentration_unit	0	0	0	0	0	0
kcat_unit	0	0	0	0	0	0
ratio_vmaxKm_unit	0.0008	0.0025	0.0006	0	0.0004	0
vmax_unit	0	0	0	0	0	0
ratio_kcatKm_unit	0	0	0	0	0	0
activity_unit	0	0	0	0	0	0
half_life_unit	0	0	0	0	0	0
Ka_unit	0	0	0	0	0	0
pH	0.0006	0.0141	0	0	0	0
Temperature	0.0008	0.0092	0	0	0	0
ratio_kcatKm total amount = 1469
	direct linking	indirect sentence	indirect abstract	indirect title	listing	automatically_complemented
Ligand	41	177	27	295	19	0
Enzyme	18	122	187	372	4	0
Organism	15	73	323	423	0	0
Location	12	79	160	257	2	0
EC_number	0	2	55	1	0	0
number	0	0	0	0	0	0
Conzentration_unit	0	0	0	0	0	0
kcat_unit	0	0	0	0	0	0
ratio_vmaxKm_unit	0	0	0	0	0	0
vmax_unit	0	0	0	0	0	0
ratio_kcatKm_unit	0	0	0	0	0	0
activity_unit	0	0	0	0	0	0
half_life_unit	0	0	0	0	0	0
Ka_unit	0	0	0	0	0	0
pH	2	11	0	0	0	0
Temperature	0	1	0	0	0	0
	direct linking	indirect sentence	indirect abstract	indirect title	listing	automatically_complemented
Ligand	0.0279	0.1205	0.0184	0.2008	0.0129	0
Enzyme	0.0123	0.083	0.1273	0.2532	0.0027	0
Organism	0.0102	0.0497	0.2199	0.288	0	0
Location	0.0082	0.0538	0.1089	0.1749	0.0014	0
EC_number	0	0.0014	0.0374	0.0007	0	0
number	0	0	0	0	0	0
Conzentration_unit	0	0	0	0	0	0
kcat_unit	0	0	0	0	0	0
ratio_vmaxKm_unit	0	0	0	0	0	0
vmax_unit	0	0	0	0	0	0
ratio_kcatKm_unit	0	0	0	0	0	0
activity_unit	0	0	0	0	0	0
half_life_unit	0	0	0	0	0	0
Ka_unit	0	0	0	0	0	0
pH	0.0014	0.0075	0	0	0	0
Temperature	0	0.0007	0	0	0	0
activity total amount = 37001
	direct linking	indirect sentence	indirect abstract	indirect title	listing	automatically_complemented
Ligand	1529	3686	1141	6418	333	0
Enzyme	2749	2665	2867	6507	361	0
Organism	429	2591	8897	10347	42	0
Location	1033	3057	2848	7191	167	0
EC_number	63	134	1633	19	0	0
number	0	0	0	0	0	0
Conzentration_unit	0	0	0	0	0	0
kcat_unit	0	0	0	0	0	0
ratio_vmaxKm_unit	0	0	0	0	0	0
vmax_unit	0	0	0	0	0	0
ratio_kcatKm_unit	0	0	0	0	0	0
activity_unit	31	39	0	0	3	0
half_life_unit	0	0	0	0	0	0
Ka_unit	0	0	0	0	0	0
pH	13	128	0	0	0	0
Temperature	20	169	0	0	2	0
	direct linking	indirect sentence	indirect abstract	indirect title	listing	automatically_complemented
Ligand	0.0413	0.0996	0.0308	0.1735	0.009	0
Enzyme	0.0743	0.072	0.0775	0.1759	0.0098	0
Organism	0.0116	0.07	0.2405	0.2796	0.0011	0
Location	0.0279	0.0826	0.077	0.1943	0.0045	0
EC_number	0.0017	0.0036	0.0441	0.0005	0	0
number	0	0	0	0	0	0
Conzentration_unit	0	0	0	0	0	0
kcat_unit	0	0	0	0	0	0
ratio_vmaxKm_unit	0	0	0	0	0	0
vmax_unit	0	0	0	0	0	0
ratio_kcatKm_unit	0	0	0	0	0	0
activity_unit	0.0008	0.0011	0	0	0.0001	0
half_life_unit	0	0	0	0	0	0
Ka_unit	0	0	0	0	0	0
pH	0.0004	0.0035	0	0	0	0
Temperature	0.0005	0.0046	0	0	0.0001	0
half_life total amount = 91429
	direct linking	indirect sentence	indirect abstract	indirect title	listing	automatically_complemented
Ligand	5419	12576	3624	22666	417	0
Enzyme	688	3082	6208	5543	22	0
Organism	645	4912	19309	16811	72	0
Location	7743	11433	4571	14978	216	0
EC_number	1	13	484	7	0	0
number	0	0	0	0	0	0
Conzentration_unit	0	0	0	0	0	0
kcat_unit	0	0	0	0	0	0
ratio_vmaxKm_unit	0	0	0	0	0	0
vmax_unit	0	0	0	0	0	0
ratio_kcatKm_unit	0	0	0	0	0	0
activity_unit	0	0	0	0	0	0
half_life_unit	773	1496	9	0	279	0
Ka_unit	0	0	0	0	0	0
pH	102	425	0	0	5	0
Temperature	252	861	0	0	10	0
	direct linking	indirect sentence	indirect abstract	indirect title	listing	automatically_complemented
Ligand	0.0593	0.1375	0.0396	0.2479	0.0046	0
Enzyme	0.0075	0.0337	0.0679	0.0606	0.0002	0
Organism	0.0071	0.0537	0.2112	0.1839	0.0008	0
Location	0.0847	0.125	0.05	0.1638	0.0024	0
EC_number	0	0.0001	0.0053	0.0001	0	0
number	0	0	0	0	0	0
Conzentration_unit	0	0	0	0	0	0
kcat_unit	0	0	0	0	0	0
ratio_vmaxKm_unit	0	0	0	0	0	0
vmax_unit	0	0	0	0	0	0
ratio_kcatKm_unit	0	0	0	0	0	0
activity_unit	0	0	0	0	0	0
half_life_unit	0.0085	0.0164	0.0001	0	0.0031	0
Ka_unit	0	0	0	0	0	0
pH	0.0011	0.0046	0	0	0.0001	0
Temperature	0.0028	0.0094	0	0	0.0001	0
pI total amount = 17481
	direct linking	indirect sentence	indirect abstract	indirect title	listing	automatically_complemented
Ligand	460	2229	579	3200	51	0
Enzyme	309	1424	1457	2997	5	0
Organism	82	1069	4011	5387	10	0
Location	169	1375	2177	4031	15	0
EC_number	5	31	874	17	0	0
number	288	913	0	0	129	0
Conzentration_unit	0	0	0	0	0	0
kcat_unit	0	0	0	0	0	0
ratio_vmaxKm_unit	0	0	0	0	0	0
vmax_unit	0	0	0	0	0	0
ratio_kcatKm_unit	0	0	0	0	0	0
activity_unit	0	0	0	0	0	0
half_life_unit	0	0	0	0	0	0
Ka_unit	0	0	0	0	0	0
pH	24	225	0	0	0	0
Temperature	0	79	0	0	0	0
	direct linking	indirect sentence	indirect abstract	indirect title	listing	automatically_complemented
Ligand	0.0263	0.1275	0.0331	0.1831	0.0029	0
Enzyme	0.0177	0.0815	0.0833	0.1714	0.0003	0
Organism	0.0047	0.0612	0.2294	0.3082	0.0006	0
Location	0.0097	0.0787	0.1245	0.2306	0.0009	0
EC_number	0.0003	0.0018	0.05	0.001	0	0
number	0.0165	0.0522	0	0	0.0074	0
Conzentration_unit	0	0	0	0	0	0
kcat_unit	0	0	0	0	0	0
ratio_vmaxKm_unit	0	0	0	0	0	0
vmax_unit	0	0	0	0	0	0
ratio_kcatKm_unit	0	0	0	0	0	0
activity_unit	0	0	0	0	0	0
half_life_unit	0	0	0	0	0	0
Ka_unit	0	0	0	0	0	0
pH	0.0014	0.0129	0	0	0	0
Temperature	0	0.0045	0	0	0	0
Ka total amount = 18903
	direct linking	indirect sentence	indirect abstract	indirect title	listing	automatically_complemented
Ligand	1092	2377	573	3974	189	0
Enzyme	216	1064	1567	2173	10	0
Organism	190	1053	4258	3667	9	0
Location	292	1533	1417	3895	19	0
EC_number	2	15	152	0	0	0
number	0	0	0	0	0	0
Conzentration_unit	0	0	0	0	0	0
kcat_unit	0	0	0	0	0	0
ratio_vmaxKm_unit	0	0	0	0	0	0
vmax_unit	0	0	0	0	0	0
ratio_kcatKm_unit	0	0	0	0	0	0
activity_unit	0	0	0	0	0	0
half_life_unit	0	0	0	0	0	0
Ka_unit	18	53	0	0	2	0
pH	14	131	0	0	0	0
Temperature	27	174	0	0	2	0
	direct linking	indirect sentence	indirect abstract	indirect title	listing	automatically_complemented
Ligand	0.0578	0.1257	0.0303	0.2102	0.01	0
Enzyme	0.0114	0.0563	0.0829	0.115	0.0005	0
Organism	0.0101	0.0557	0.2253	0.194	0.0005	0
Location	0.0154	0.0811	0.075	0.2061	0.001	0
EC_number	0.0001	0.0008	0.008	0	0	0
number	0	0	0	0	0	0
Conzentration_unit	0	0	0	0	0	0
kcat_unit	0	0	0	0	0	0
ratio_vmaxKm_unit	0	0	0	0	0	0
vmax_unit	0	0	0	0	0	0
ratio_kcatKm_unit	0	0	0	0	0	0
activity_unit	0	0	0	0	0	0
half_life_unit	0	0	0	0	0	0
Ka_unit	0.001	0.0028	0	0	0.0001	0
pH	0.0007	0.0069	0	0	0	0
Temperature	0.0014	0.0092	0	0	0.0001	0
