# Supplementary material for: KID - an algorithm for fast and efficient text mining used to automatically generate a database containing kinetic information of enzymes
Source: BMC Bioinformatics. 2010 Jul 13;11:375. doi: 10.1186/1471-2105-11-375 (PMC2912889; doi:10.1186/1471-2105-11-375)
Supplement: Additional file 2 — Total amounts of results for single categories. The file contains the total amounts of entries in the database subdivided into the categories and the available kinetic categories. [file 1471-2105-11-375-S2.TXT]

	total amount	Ligand	Enzyme	Organism	Location	EC_number	Conzentration_unit	kcat_unit	ratio_vmaxKm_unit	vmax_unit	ratio_kcatKm_unit	activity_unit	half_life_unit	Ka_unit	pH	Temperature
Km	74253	54196	51240	53326	39437	25003	33849	0	0	0	0	0	0	0	2642	1997
Ki	42344	29526	29030	26747	21024	11406	27182	0	0	0	0	0	0	0	633	427
kcat	10405	6289	7796	6374	2848	4301	0	1950	0	0	0	0	0	0	622	568
S05	2899	2264	2139	1969	1714	830	1798	0	0	0	0	0	0	0	114	39
IC50	105240	72493	55319	69931	63526	15795	72685	0	0	0	0	0	0	0	402	444
hilln	5465	3458	3332	3779	2929	934	0	0	0	0	0	0	0	0	127	86
Kd	65401	41230	35086	41958	36998	7316	35923	0	0	0	0	0	0	0	1065	1947
vmax	36862	22546	21229	25796	21899	8225	0	0	0	4360	0	0	0	0	678	838
ratio_vmaxKm	5242	3297	4020	3275	1358	2257	0	0	672	0	0	0	0	0	204	162
ratio_kcatKm	1469	971	891	971	697	455	0	0	0	0	73	0	0	0	34	11
activity	37001	21739	23548	27011	22373	13228	0	0	0	0	0	3399	0	0	497	745
half_life	91430	63047	22244	52077	53024	7972	0	0	0	0	0	0	45250	0	1101	2961
pI	17481	8969	8200	11854	9425	4218	0	0	0	0	0	0	0	0	1855	246
Ka	18903	11978	7182	10786	9559	1945	0	0	0	0	0	0	0	3246	342	636
