# Supplementary material for: KID - an algorithm for fast and efficient text mining used to automatically generate a database containing kinetic information of enzymes
Source: BMC Bioinformatics. 2010 Jul 13;11:375. doi: 10.1186/1471-2105-11-375 (PMC2912889; doi:10.1186/1471-2105-11-375)
Supplement: Additional file 3 — Amounts of results found for combinations of categories. This file comprises the amounts of results found for all possible combinations of categories subdivided into the kinetic categories. [file 1471-2105-11-375-S3.TXT]

Km	74253	100%
value	33849	45,59%
ligand	54196	72,99%
ligand, value	26506	35,70%
enzyme	51240	69,01%
enzyme, value	24231	32,63%
enzyme, ligand	37800	50,91%
enzyme, ligand, value	19016	25,61%
organism	53326	71,82%
organism, value	25903	34,88%
ligand, organism	39613	53,35%
ligand, organism, value	20435	27,52%
enzyme, organism	37739	50,82%
enzyme, organism, value	18707	25,19%
enzyme, ligand, organism	28177	37,95%
enzyme, ligand, organism, value	14792	19,92%
location	39437	53,11%
location, value	18846	25,38%
ligand, location	28956	39,00%
ligand, location, value	14642	19,72%
enzyme, location	27161	36,58%
enzyme, location, value	13411	18,06%
enzyme, ligand, location	20080	27,04%
enzyme, ligand, location, value	10455	14,08%
location, organism	30200	40,67%
location, organism, value	15088	20,32%
ligand, location, organism	22374	30,13%
ligand, location, organism, value	11750	15,82%
enzyme, location, organism	21120	28,44%
enzyme, location, organism, value	10770	14,50%
enzyme, ligand, location, organism	15737	21,19%
enzyme, ligand, location, organism, value	8423	11,34%
ec	25003	33,67%
ec, value	11339	15,27%
ec, ligand	18738	25,24%
ec, ligand, value	9168	12,35%
ec, enzyme	24942	33,59%
ec, enzyme, value	11307	15,23%
ec, enzyme, ligand	18687	25,17%
ec, enzyme, ligand, value	9138	12,31%
ec, organism	18373	24,74%
ec, organism, value	8691	11,70%
ec, ligand, organism	13996	18,85%
ec, ligand, organism, value	7134	9,61%
ec, enzyme, organism	18325	24,68%
ec, enzyme, organism, value	8662	11,67%
ec, enzyme, ligand, organism	13955	18,79%
ec, enzyme, ligand, organism, value	7107	9,57%
ec, location	12790	17,22%
ec, location, value	6127	8,25%
ec, ligand, location	9587	12,91%
ec, ligand, location, value	4897	6,60%
ec, enzyme, location	12755	17,18%
ec, enzyme, location, value	6105	8,22%
ec, enzyme, ligand, location	9558	12,87%
ec, enzyme, ligand, location, value	4877	6,57%
ec, location, organism	10017	13,49%
ec, location, organism, value	4925	6,63%
ec, ligand, location, organism	7566	10,19%
ec, ligand, location, organism, value	3966	5,34%
ec, enzyme, location, organism	9986	13,45%
ec, enzyme, location, organism, value	4905	6,61%
ec, enzyme, ligand, location, organism	7540	10,15%
ec, enzyme, ligand, location, organism, value	3948	5,32%
pH	2642	3,56%
pH, value	1879	2,53%
ligand, pH	1976	2,66%
ligand, pH, value	1462	1,97%
enzyme, pH	2095	2,82%
enzyme, pH, value	1501	2,02%
enzyme, ligand, pH	1566	2,11%
enzyme, ligand, pH, value	1173	1,58%
organism, pH	2019	2,72%
organism, pH, value	1452	1,96%
ligand, organism, pH	1515	2,04%
ligand, organism, pH, value	1146	1,54%
enzyme, organism, pH	1613	2,17%
enzyme, organism, pH, value	1171	1,58%
enzyme, ligand, organism, pH	1215	1,64%
enzyme, ligand, organism, pH, value	929	1,25%
location, pH	1300	1,75%
location, pH, value	967	1,30%
ligand, location, pH	971	1,31%
ligand, location, pH, value	747	1,01%
enzyme, location, pH	1020	1,37%
enzyme, location, pH, value	767	1,03%
enzyme, ligand, location, pH	760	1,02%
enzyme, ligand, location, pH, value	591	0,80%
location, organism, pH	1054	1,42%
location, organism, pH, value	787	1,06%
ligand, location, organism, pH	789	1,06%
ligand, location, organism, pH, value	615	0,83%
enzyme, location, organism, pH	837	1,13%
enzyme, location, organism, pH, value	631	0,85%
enzyme, ligand, location, organism, pH	627	0,84%
enzyme, ligand, location, organism, pH, value	491	0,66%
ec, pH	1162	1,56%
ec, pH, value	824	1,11%
ec, ligand, pH	856	1,15%
ec, ligand, pH, value	640	0,86%
ec, enzyme, pH	1160	1,56%
ec, enzyme, pH, value	824	1,11%
ec, enzyme, ligand, pH	854	1,15%
ec, enzyme, ligand, pH, value	640	0,86%
ec, organism, pH	867	1,17%
ec, organism, pH, value	620	0,83%
ec, ligand, organism, pH	650	0,88%
ec, ligand, organism, pH, value	491	0,66%
ec, enzyme, organism, pH	865	1,16%
ec, enzyme, organism, pH, value	620	0,83%
ec, enzyme, ligand, organism, pH	648	0,87%
ec, enzyme, ligand, organism, pH, value	491	0,66%
ec, location, pH	567	0,76%
ec, location, pH, value	412	0,55%
ec, ligand, location, pH	406	0,55%
ec, ligand, location, pH, value	308	0,41%
ec, enzyme, location, pH	565	0,76%
ec, enzyme, location, pH, value	412	0,55%
ec, enzyme, ligand, location, pH	404	0,54%
ec, enzyme, ligand, location, pH, value	308	0,41%
ec, location, organism, pH	457	0,62%
ec, location, organism, pH, value	328	0,44%
ec, ligand, location, organism, pH	329	0,44%
ec, ligand, location, organism, pH, value	246	0,33%
ec, enzyme, location, organism, pH	455	0,61%
ec, enzyme, location, organism, pH, value	328	0,44%
ec, enzyme, ligand, location, organism, pH	327	0,44%
ec, enzyme, ligand, location, organism, pH, value	246	0,33%
temperature	1997	2,69%
temperature, value	1324	1,78%
ligand, temperature	1431	1,93%
ligand, temperature, value	1006	1,35%
enzyme, temperature	1516	2,04%
enzyme, temperature, value	1018	1,37%
enzyme, ligand, temperature	1099	1,48%
enzyme, ligand, temperature, value	777	1,05%
organism, temperature	1503	2,02%
organism, temperature, value	999	1,35%
ligand, organism, temperature	1111	1,50%
ligand, organism, temperature, value	793	1,07%
enzyme, organism, temperature	1155	1,56%
enzyme, organism, temperature, value	775	1,04%
enzyme, ligand, organism, temperature	855	1,15%
enzyme, ligand, organism, temperature, value	616	0,83%
location, temperature	971	1,31%
location, temperature, value	626	0,84%
ligand, location, temperature	683	0,92%
ligand, location, temperature, value	476	0,64%
enzyme, location, temperature	733	0,99%
enzyme, location, temperature, value	484	0,65%
enzyme, ligand, location, temperature	520	0,70%
enzyme, ligand, location, temperature, value	370	0,50%
location, organism, temperature	755	1,02%
location, organism, temperature, value	479	0,65%
ligand, location, organism, temperature	549	0,74%
ligand, location, organism, temperature, value	384	0,52%
enzyme, location, organism, temperature	579	0,78%
enzyme, location, organism, temperature, value	378	0,51%
enzyme, ligand, location, organism, temperature	421	0,57%
enzyme, ligand, location, organism, temperature, value	303	0,41%
ec, temperature	825	1,11%
ec, temperature, value	552	0,74%
ec, ligand, temperature	593	0,80%
ec, ligand, temperature, value	419	0,56%
ec, enzyme, temperature	824	1,11%
ec, enzyme, temperature, value	552	0,74%
ec, enzyme, ligand, temperature	592	0,80%
ec, enzyme, ligand, temperature, value	419	0,56%
ec, organism, temperature	622	0,84%
ec, organism, temperature, value	423	0,57%
ec, ligand, organism, temperature	457	0,62%
ec, ligand, organism, temperature, value	333	0,45%
ec, enzyme, organism, temperature	621	0,84%
ec, enzyme, organism, temperature, value	423	0,57%
ec, enzyme, ligand, organism, temperature	456	0,61%
ec, enzyme, ligand, organism, temperature, value	333	0,45%
ec, location, temperature	396	0,53%
ec, location, temperature, value	255	0,34%
ec, ligand, location, temperature	267	0,36%
ec, ligand, location, temperature, value	188	0,25%
ec, enzyme, location, temperature	395	0,53%
ec, enzyme, location, temperature, value	255	0,34%
ec, enzyme, ligand, location, temperature	266	0,36%
ec, enzyme, ligand, location, temperature, value	188	0,25%
ec, location, organism, temperature	321	0,43%
ec, location, organism, temperature, value	211	0,28%
ec, ligand, location, organism, temperature	221	0,30%
ec, ligand, location, organism, temperature, value	161	0,22%
ec, enzyme, location, organism, temperature	320	0,43%
ec, enzyme, location, organism, temperature, value	211	0,28%
ec, enzyme, ligand, location, organism, temperature	220	0,30%
ec, enzyme, ligand, location, organism, temperature, value	161	0,22%
pH, temperature	735	0,99%
pH, temperature, value	529	0,71%
ligand, pH, temperature	503	0,68%
ligand, pH, temperature, value	382	0,51%
enzyme, pH, temperature	595	0,80%
enzyme, pH, temperature, value	434	0,58%
enzyme, ligand, pH, temperature	413	0,56%
enzyme, ligand, pH, temperature, value	316	0,43%
organism, pH, temperature	548	0,74%
organism, pH, temperature, value	395	0,53%
ligand, organism, pH, temperature	388	0,52%
ligand, organism, pH, temperature, value	303	0,41%
enzyme, organism, pH, temperature	442	0,60%
enzyme, organism, pH, temperature, value	327	0,44%
enzyme, ligand, organism, pH, temperature	321	0,43%
enzyme, ligand, organism, pH, temperature, value	254	0,34%
location, pH, temperature	316	0,43%
location, pH, temperature, value	217	0,29%
ligand, location, pH, temperature	210	0,28%
ligand, location, pH, temperature, value	151	0,20%
enzyme, location, pH, temperature	259	0,35%
enzyme, location, pH, temperature, value	177	0,24%
enzyme, ligand, location, pH, temperature	174	0,23%
enzyme, ligand, location, pH, temperature, value	125	0,17%
location, organism, pH, temperature	237	0,32%
location, organism, pH, temperature, value	162	0,22%
ligand, location, organism, pH, temperature	165	0,22%
ligand, location, organism, pH, temperature, value	121	0,16%
enzyme, location, organism, pH, temperature	198	0,27%
enzyme, location, organism, pH, temperature, value	137	0,18%
enzyme, ligand, location, organism, pH, temperature	140	0,19%
enzyme, ligand, location, organism, pH, temperature, value	103	0,14%
ec, pH, temperature	374	0,50%
ec, pH, temperature, value	269	0,36%
ec, ligand, pH, temperature	251	0,34%
ec, ligand, pH, temperature, value	189	0,25%
ec, enzyme, pH, temperature	373	0,50%
ec, enzyme, pH, temperature, value	269	0,36%
ec, enzyme, ligand, pH, temperature	250	0,34%
ec, enzyme, ligand, pH, temperature, value	189	0,25%
ec, organism, pH, temperature	273	0,37%
ec, organism, pH, temperature, value	200	0,27%
ec, ligand, organism, pH, temperature	193	0,26%
ec, ligand, organism, pH, temperature, value	149	0,20%
ec, enzyme, organism, pH, temperature	272	0,37%
ec, enzyme, organism, pH, temperature, value	200	0,27%
ec, enzyme, ligand, organism, pH, temperature	192	0,26%
ec, enzyme, ligand, organism, pH, temperature, value	149	0,20%
ec, location, pH, temperature	162	0,22%
ec, location, pH, temperature, value	107	0,14%
ec, ligand, location, pH, temperature	94	0,13%
ec, ligand, location, pH, temperature, value	66	0,09%
ec, enzyme, location, pH, temperature	161	0,22%
ec, enzyme, location, pH, temperature, value	107	0,14%
ec, enzyme, ligand, location, pH, temperature	93	0,13%
ec, enzyme, ligand, location, pH, temperature, value	66	0,09%
ec, location, organism, pH, temperature	123	0,17%
ec, location, organism, pH, temperature, value	81	0,11%
ec, ligand, location, organism, pH, temperature	76	0,10%
ec, ligand, location, organism, pH, temperature, value	53	0,07%
ec, enzyme, location, organism, pH, temperature	122	0,16%
ec, enzyme, location, organism, pH, temperature, value	81	0,11%
ec, enzyme, ligand, location, organism, pH, temperature	75	0,10%
ec, enzyme, ligand, location, organism, pH, temperature, value	53	0,07%
Ki	42344	100%
value	27182	64,19%
ligand	29526	69,73%
ligand, value	19763	46,67%
enzyme	29030	68,56%
enzyme, value	19825	46,82%
enzyme, ligand	20521	48,46%
enzyme, ligand, value	14390	33,98%
organism	26747	63,17%
organism, value	17804	42,05%
ligand, organism	18942	44,73%
ligand, organism, value	13049	30,82%
enzyme, organism	18892	44,62%
enzyme, organism, value	13119	30,98%
enzyme, ligand, organism	13521	31,93%
enzyme, ligand, organism, value	9626	22,73%
location	21024	49,65%
location, value	13674	32,29%
ligand, location	14759	34,85%
ligand, location, value	9969	23,54%
enzyme, location	14310	33,79%
enzyme, location, value	9901	23,38%
enzyme, ligand, location	10189	24,06%
enzyme, ligand, location, value	7222	17,06%
location, organism	15094	35,65%
location, organism, value	10174	24,03%
ligand, location, organism	10744	25,37%
ligand, location, organism, value	7475	17,65%
enzyme, location, organism	10534	24,88%
enzyme, location, organism, value	7432	17,55%
enzyme, ligand, location, organism	7594	17,93%
enzyme, ligand, location, organism, value	5479	12,94%
ec	11406	26,94%
ec, value	7694	18,17%
ec, ligand	8281	19,56%
ec, ligand, value	5718	13,50%
ec, enzyme	11374	26,86%
ec, enzyme, value	7668	18,11%
ec, enzyme, ligand	8255	19,50%
ec, enzyme, ligand, value	5697	13,45%
ec, organism	7607	17,96%
ec, organism, value	5211	12,31%
ec, ligand, organism	5563	13,14%
ec, ligand, organism, value	3893	9,19%
ec, enzyme, organism	7588	17,92%
ec, enzyme, organism, value	5196	12,27%
ec, enzyme, ligand, organism	5548	13,10%
ec, enzyme, ligand, organism, value	3881	9,17%
ec, location	5219	12,33%
ec, location, value	3591	8,48%
ec, ligand, location	3816	9,01%
ec, ligand, location, value	2697	6,37%
ec, enzyme, location	5205	12,29%
ec, enzyme, location, value	3579	8,45%
ec, enzyme, ligand, location	3804	8,98%
ec, enzyme, ligand, location, value	2686	6,34%
ec, location, organism	3973	9,38%
ec, location, organism, value	2762	6,52%
ec, ligand, location, organism	2940	6,94%
ec, ligand, location, organism, value	2097	4,95%
ec, enzyme, location, organism	3963	9,36%
ec, enzyme, location, organism, value	2753	6,50%
ec, enzyme, ligand, location, organism	2932	6,92%
ec, enzyme, ligand, location, organism, value	2089	4,93%
pH	633	1,49%
pH, value	469	1,11%
ligand, pH	487	1,15%
ligand, pH, value	362	0,85%
enzyme, pH	518	1,22%
enzyme, pH, value	400	0,94%
enzyme, ligand, pH	393	0,93%
enzyme, ligand, pH, value	302	0,71%
organism, pH	423	1,00%
organism, pH, value	317	0,75%
ligand, organism, pH	321	0,76%
ligand, organism, pH, value	243	0,57%
enzyme, organism, pH	350	0,83%
enzyme, organism, pH, value	276	0,65%
enzyme, ligand, organism, pH	260	0,61%
enzyme, ligand, organism, pH, value	205	0,48%
location, pH	272	0,64%
location, pH, value	199	0,47%
ligand, location, pH	206	0,49%
ligand, location, pH, value	153	0,36%
enzyme, location, pH	223	0,53%
enzyme, location, pH, value	170	0,40%
enzyme, ligand, location, pH	167	0,39%
enzyme, ligand, location, pH, value	128	0,30%
location, organism, pH	212	0,50%
location, organism, pH, value	153	0,36%
ligand, location, organism, pH	159	0,38%
ligand, location, organism, pH, value	119	0,28%
enzyme, location, organism, pH	180	0,43%
enzyme, location, organism, pH, value	137	0,32%
enzyme, ligand, location, organism, pH	136	0,32%
enzyme, ligand, location, organism, pH, value	106	0,25%
ec, pH	326	0,77%
ec, pH, value	247	0,58%
ec, ligand, pH	254	0,60%
ec, ligand, pH, value	192	0,45%
ec, enzyme, pH	326	0,77%
ec, enzyme, pH, value	247	0,58%
ec, enzyme, ligand, pH	254	0,60%
ec, enzyme, ligand, pH, value	192	0,45%
ec, organism, pH	209	0,49%
ec, organism, pH, value	159	0,38%
ec, ligand, organism, pH	162	0,38%
ec, ligand, organism, pH, value	124	0,29%
ec, enzyme, organism, pH	209	0,49%
ec, enzyme, organism, pH, value	159	0,38%
ec, enzyme, ligand, organism, pH	162	0,38%
ec, enzyme, ligand, organism, pH, value	124	0,29%
ec, location, pH	117	0,28%
ec, location, pH, value	83	0,20%
ec, ligand, location, pH	89	0,21%
ec, ligand, location, pH, value	64	0,15%
ec, enzyme, location, pH	117	0,28%
ec, enzyme, location, pH, value	83	0,20%
ec, enzyme, ligand, location, pH	89	0,21%
ec, enzyme, ligand, location, pH, value	64	0,15%
ec, location, organism, pH	96	0,23%
ec, location, organism, pH, value	69	0,16%
ec, ligand, location, organism, pH	73	0,17%
ec, ligand, location, organism, pH, value	55	0,13%
ec, enzyme, location, organism, pH	96	0,23%
ec, enzyme, location, organism, pH, value	69	0,16%
ec, enzyme, ligand, location, organism, pH	73	0,17%
ec, enzyme, ligand, location, organism, pH, value	55	0,13%
temperature	427	1,01%
temperature, value	265	0,63%
ligand, temperature	286	0,68%
ligand, temperature, value	186	0,44%
enzyme, temperature	321	0,76%
enzyme, temperature, value	214	0,51%
enzyme, ligand, temperature	213	0,50%
enzyme, ligand, temperature, value	148	0,35%
organism, temperature	272	0,64%
organism, temperature, value	172	0,41%
ligand, organism, temperature	181	0,43%
ligand, organism, temperature, value	126	0,30%
enzyme, organism, temperature	217	0,51%
enzyme, organism, temperature, value	145	0,34%
enzyme, ligand, organism, temperature	145	0,34%
enzyme, ligand, organism, temperature, value	106	0,25%
location, temperature	193	0,46%
location, temperature, value	116	0,27%
ligand, location, temperature	127	0,30%
ligand, location, temperature, value	83	0,20%
enzyme, location, temperature	144	0,34%
enzyme, location, temperature, value	90	0,21%
enzyme, ligand, location, temperature	95	0,22%
enzyme, ligand, location, temperature, value	64	0,15%
location, organism, temperature	152	0,36%
location, organism, temperature, value	94	0,22%
ligand, location, organism, temperature	99	0,23%
ligand, location, organism, temperature, value	69	0,16%
enzyme, location, organism, temperature	123	0,29%
enzyme, location, organism, temperature, value	80	0,19%
enzyme, ligand, location, organism, temperature	82	0,19%
enzyme, ligand, location, organism, temperature, value	59	0,14%
ec, temperature	152	0,36%
ec, temperature, value	108	0,26%
ec, ligand, temperature	107	0,25%
ec, ligand, temperature, value	78	0,18%
ec, enzyme, temperature	152	0,36%
ec, enzyme, temperature, value	108	0,26%
ec, enzyme, ligand, temperature	107	0,25%
ec, enzyme, ligand, temperature, value	78	0,18%
ec, organism, temperature	93	0,22%
ec, organism, temperature, value	66	0,16%
ec, ligand, organism, temperature	66	0,16%
ec, ligand, organism, temperature, value	52	0,12%
ec, enzyme, organism, temperature	93	0,22%
ec, enzyme, organism, temperature, value	66	0,16%
ec, enzyme, ligand, organism, temperature	66	0,16%
ec, enzyme, ligand, organism, temperature, value	52	0,12%
ec, location, temperature	55	0,13%
ec, location, temperature, value	34	0,08%
ec, ligand, location, temperature	37	0,09%
ec, ligand, location, temperature, value	27	0,06%
ec, enzyme, location, temperature	55	0,13%
ec, enzyme, location, temperature, value	34	0,08%
ec, enzyme, ligand, location, temperature	37	0,09%
ec, enzyme, ligand, location, temperature, value	27	0,06%
ec, location, organism, temperature	48	0,11%
ec, location, organism, temperature, value	30	0,07%
ec, ligand, location, organism, temperature	32	0,08%
ec, ligand, location, organism, temperature, value	24	0,06%
ec, enzyme, location, organism, temperature	48	0,11%
ec, enzyme, location, organism, temperature, value	30	0,07%
ec, enzyme, ligand, location, organism, temperature	32	0,08%
ec, enzyme, ligand, location, organism, temperature, value	24	0,06%
pH, temperature	139	0,33%
pH, temperature, value	95	0,22%
ligand, pH, temperature	95	0,22%
ligand, pH, temperature, value	65	0,15%
enzyme, pH, temperature	107	0,25%
enzyme, pH, temperature, value	81	0,19%
enzyme, ligand, pH, temperature	72	0,17%
enzyme, ligand, pH, temperature, value	56	0,13%
organism, pH, temperature	82	0,19%
organism, pH, temperature, value	59	0,14%
ligand, organism, pH, temperature	54	0,13%
ligand, organism, pH, temperature, value	41	0,10%
enzyme, organism, pH, temperature	67	0,16%
enzyme, organism, pH, temperature, value	53	0,13%
enzyme, ligand, organism, pH, temperature	45	0,11%
enzyme, ligand, organism, pH, temperature, value	38	0,09%
location, pH, temperature	52	0,12%
location, pH, temperature, value	35	0,08%
ligand, location, pH, temperature	32	0,08%
ligand, location, pH, temperature, value	23	0,05%
enzyme, location, pH, temperature	41	0,10%
enzyme, location, pH, temperature, value	30	0,07%
enzyme, ligand, location, pH, temperature	26	0,06%
enzyme, ligand, location, pH, temperature, value	21	0,05%
location, organism, pH, temperature	43	0,10%
location, organism, pH, temperature, value	30	0,07%
ligand, location, organism, pH, temperature	24	0,06%
ligand, location, organism, pH, temperature, value	19	0,04%
enzyme, location, organism, pH, temperature	36	0,09%
enzyme, location, organism, pH, temperature, value	26	0,06%
enzyme, ligand, location, organism, pH, temperature	22	0,05%
enzyme, ligand, location, organism, pH, temperature, value	18	0,04%
ec, pH, temperature	75	0,18%
ec, pH, temperature, value	57	0,13%
ec, ligand, pH, temperature	55	0,13%
ec, ligand, pH, temperature, value	43	0,10%
ec, enzyme, pH, temperature	75	0,18%
ec, enzyme, pH, temperature, value	57	0,13%
ec, enzyme, ligand, pH, temperature	55	0,13%
ec, enzyme, ligand, pH, temperature, value	43	0,10%
ec, organism, pH, temperature	42	0,10%
ec, organism, pH, temperature, value	33	0,08%
ec, ligand, organism, pH, temperature	32	0,08%
ec, ligand, organism, pH, temperature, value	28	0,07%
ec, enzyme, organism, pH, temperature	42	0,10%
ec, enzyme, organism, pH, temperature, value	33	0,08%
ec, enzyme, ligand, organism, pH, temperature	32	0,08%
ec, enzyme, ligand, organism, pH, temperature, value	28	0,07%
ec, location, pH, temperature	23	0,05%
ec, location, pH, temperature, value	16	0,04%
ec, ligand, location, pH, temperature	16	0,04%
ec, ligand, location, pH, temperature, value	13	0,03%
ec, enzyme, location, pH, temperature	23	0,05%
ec, enzyme, location, pH, temperature, value	16	0,04%
ec, enzyme, ligand, location, pH, temperature	16	0,04%
ec, enzyme, ligand, location, pH, temperature, value	13	0,03%
ec, location, organism, pH, temperature	20	0,05%
ec, location, organism, pH, temperature, value	14	0,03%
ec, ligand, location, organism, pH, temperature	13	0,03%
ec, ligand, location, organism, pH, temperature, value	11	0,03%
ec, enzyme, location, organism, pH, temperature	20	0,05%
ec, enzyme, location, organism, pH, temperature, value	14	0,03%
ec, enzyme, ligand, location, organism, pH, temperature	13	0,03%
ec, enzyme, ligand, location, organism, pH, temperature, value	11	0,03%
kcat	10405	100%
value	1950	18,74%
ligand	6289	60,44%
ligand, value	1190	11,44%
enzyme	7796	74,93%
enzyme, value	1528	14,69%
enzyme, ligand	4687	45,05%
enzyme, ligand, value	933	8,97%
organism	6374	61,26%
organism, value	1253	12,04%
ligand, organism	3914	37,62%
ligand, organism, value	777	7,47%
enzyme, organism	5059	48,62%
enzyme, organism, value	996	9,57%
enzyme, ligand, organism	3073	29,53%
enzyme, ligand, organism, value	617	5,93%
location	2848	27,37%
location, value	584	5,61%
ligand, location	1747	16,79%
ligand, location, value	346	3,33%
enzyme, location	2189	21,04%
enzyme, location, value	463	4,45%
enzyme, ligand, location	1321	12,70%
enzyme, ligand, location, value	272	2,61%
location, organism	1975	18,98%
location, organism, value	401	3,85%
ligand, location, organism	1219	11,72%
ligand, location, organism, value	249	2,39%
enzyme, location, organism	1563	15,02%
enzyme, location, organism, value	322	3,09%
enzyme, ligand, location, organism	959	9,22%
enzyme, ligand, location, organism, value	199	1,91%
ec	4301	41,34%
ec, value	872	8,38%
ec, ligand	2603	25,02%
ec, ligand, value	540	5,19%
ec, enzyme	4282	41,15%
ec, enzyme, value	861	8,27%
ec, enzyme, ligand	2597	24,96%
ec, enzyme, ligand, value	538	5,17%
ec, organism	2831	27,21%
ec, organism, value	552	5,31%
ec, ligand, organism	1726	16,59%
ec, ligand, organism, value	335	3,22%
ec, enzyme, organism	2814	27,04%
ec, enzyme, organism, value	542	5,21%
ec, enzyme, ligand, organism	1722	16,55%
ec, enzyme, ligand, organism, value	334	3,21%
ec, location	1177	11,31%
ec, location, value	271	2,60%
ec, ligand, location	731	7,03%
ec, ligand, location, value	154	1,48%
ec, enzyme, location	1173	11,27%
ec, enzyme, location, value	270	2,59%
ec, enzyme, ligand, location	730	7,02%
ec, enzyme, ligand, location, value	153	1,47%
ec, location, organism	853	8,20%
ec, location, organism, value	182	1,75%
ec, ligand, location, organism	528	5,07%
ec, ligand, location, organism, value	103	0,99%
ec, enzyme, location, organism	849	8,16%
ec, enzyme, location, organism, value	181	1,74%
ec, enzyme, ligand, location, organism	527	5,06%
ec, enzyme, ligand, location, organism, value	102	0,98%
pH	622	5,98%
pH, value	240	2,31%
ligand, pH	353	3,39%
ligand, pH, value	122	1,17%
enzyme, pH	513	4,93%
enzyme, pH, value	196	1,88%
enzyme, ligand, pH	283	2,72%
enzyme, ligand, pH, value	99	0,95%
organism, pH	416	4,00%
organism, pH, value	165	1,59%
ligand, organism, pH	241	2,32%
ligand, organism, pH, value	84	0,81%
enzyme, organism, pH	349	3,35%
enzyme, organism, pH, value	131	1,26%
enzyme, ligand, organism, pH	200	1,92%
enzyme, ligand, organism, pH, value	68	0,65%
location, pH	146	1,40%
location, pH, value	61	0,59%
ligand, location, pH	80	0,77%
ligand, location, pH, value	28	0,27%
enzyme, location, pH	133	1,28%
enzyme, location, pH, value	54	0,52%
enzyme, ligand, location, pH	71	0,68%
enzyme, ligand, location, pH, value	24	0,23%
location, organism, pH	113	1,09%
location, organism, pH, value	47	0,45%
ligand, location, organism, pH	62	0,60%
ligand, location, organism, pH, value	21	0,20%
enzyme, location, organism, pH	104	1,00%
enzyme, location, organism, pH, value	41	0,39%
enzyme, ligand, location, organism, pH	56	0,54%
enzyme, ligand, location, organism, pH, value	18	0,17%
ec, pH	313	3,01%
ec, pH, value	117	1,12%
ec, ligand, pH	169	1,62%
ec, ligand, pH, value	53	0,51%
ec, enzyme, pH	306	2,94%
ec, enzyme, pH, value	112	1,08%
ec, enzyme, ligand, pH	167	1,60%
ec, enzyme, ligand, pH, value	53	0,51%
ec, organism, pH	213	2,05%
ec, organism, pH, value	79	0,76%
ec, ligand, organism, pH	112	1,08%
ec, ligand, organism, pH, value	33	0,32%
ec, enzyme, organism, pH	207	1,99%
ec, enzyme, organism, pH, value	74	0,71%
ec, enzyme, ligand, organism, pH	111	1,07%
ec, enzyme, ligand, organism, pH, value	33	0,32%
ec, location, pH	82	0,79%
ec, location, pH, value	34	0,33%
ec, ligand, location, pH	41	0,39%
ec, ligand, location, pH, value	11	0,11%
ec, enzyme, location, pH	82	0,79%
ec, enzyme, location, pH, value	34	0,33%
ec, enzyme, ligand, location, pH	41	0,39%
ec, enzyme, ligand, location, pH, value	11	0,11%
ec, location, organism, pH	65	0,62%
ec, location, organism, pH, value	26	0,25%
ec, ligand, location, organism, pH	32	0,31%
ec, ligand, location, organism, pH, value	7	0,07%
ec, enzyme, location, organism, pH	65	0,62%
ec, enzyme, location, organism, pH, value	26	0,25%
ec, enzyme, ligand, location, organism, pH	32	0,31%
ec, enzyme, ligand, location, organism, pH, value	7	0,07%
temperature	568	5,46%
temperature, value	240	2,31%
ligand, temperature	321	3,09%
ligand, temperature, value	121	1,16%
enzyme, temperature	442	4,25%
enzyme, temperature, value	194	1,86%
enzyme, ligand, temperature	246	2,36%
enzyme, ligand, temperature, value	95	0,91%
organism, temperature	376	3,61%
organism, temperature, value	163	1,57%
ligand, organism, temperature	217	2,09%
ligand, organism, temperature, value	81	0,78%
enzyme, organism, temperature	298	2,86%
enzyme, organism, temperature, value	131	1,26%
enzyme, ligand, organism, temperature	170	1,63%
enzyme, ligand, organism, temperature, value	65	0,62%
location, temperature	160	1,54%
location, temperature, value	58	0,56%
ligand, location, temperature	90	0,86%
ligand, location, temperature, value	25	0,24%
enzyme, location, temperature	129	1,24%
enzyme, location, temperature, value	51	0,49%
enzyme, ligand, location, temperature	67	0,64%
enzyme, ligand, location, temperature, value	19	0,18%
location, organism, temperature	116	1,11%
location, organism, temperature, value	42	0,40%
ligand, location, organism, temperature	67	0,64%
ligand, location, organism, temperature, value	17	0,16%
enzyme, location, organism, temperature	94	0,90%
enzyme, location, organism, temperature, value	37	0,36%
enzyme, ligand, location, organism, temperature	50	0,48%
enzyme, ligand, location, organism, temperature, value	13	0,12%
ec, temperature	265	2,55%
ec, temperature, value	119	1,14%
ec, ligand, temperature	140	1,35%
ec, ligand, temperature, value	50	0,48%
ec, enzyme, temperature	260	2,50%
ec, enzyme, temperature, value	114	1,10%
ec, enzyme, ligand, temperature	140	1,35%
ec, enzyme, ligand, temperature, value	50	0,48%
ec, organism, temperature	177	1,70%
ec, organism, temperature, value	76	0,73%
ec, ligand, organism, temperature	88	0,85%
ec, ligand, organism, temperature, value	27	0,26%
ec, enzyme, organism, temperature	172	1,65%
ec, enzyme, organism, temperature, value	71	0,68%
ec, enzyme, ligand, organism, temperature	88	0,85%
ec, enzyme, ligand, organism, temperature, value	27	0,26%
ec, location, temperature	77	0,74%
ec, location, temperature, value	30	0,29%
ec, ligand, location, temperature	38	0,37%
ec, ligand, location, temperature, value	8	0,08%
ec, enzyme, location, temperature	77	0,74%
ec, enzyme, location, temperature, value	30	0,29%
ec, enzyme, ligand, location, temperature	38	0,37%
ec, enzyme, ligand, location, temperature, value	8	0,08%
ec, location, organism, temperature	61	0,59%
ec, location, organism, temperature, value	22	0,21%
ec, ligand, location, organism, temperature	30	0,29%
ec, ligand, location, organism, temperature, value	4	0,04%
ec, enzyme, location, organism, temperature	61	0,59%
ec, enzyme, location, organism, temperature, value	22	0,21%
ec, enzyme, ligand, location, organism, temperature	30	0,29%
ec, enzyme, ligand, location, organism, temperature, value	4	0,04%
pH, temperature	272	2,61%
pH, temperature, value	148	1,42%
ligand, pH, temperature	139	1,34%
ligand, pH, temperature, value	62	0,60%
enzyme, pH, temperature	226	2,17%
enzyme, pH, temperature, value	120	1,15%
enzyme, ligand, pH, temperature	116	1,11%
enzyme, ligand, pH, temperature, value	50	0,48%
organism, pH, temperature	182	1,75%
organism, pH, temperature, value	103	0,99%
ligand, organism, pH, temperature	98	0,94%
ligand, organism, pH, temperature, value	46	0,44%
enzyme, organism, pH, temperature	148	1,42%
enzyme, organism, pH, temperature, value	79	0,76%
enzyme, ligand, organism, pH, temperature	81	0,78%
enzyme, ligand, organism, pH, temperature, value	36	0,35%
location, pH, temperature	73	0,70%
location, pH, temperature, value	33	0,32%
ligand, location, pH, temperature	39	0,37%
ligand, location, pH, temperature, value	11	0,11%
enzyme, location, pH, temperature	66	0,63%
enzyme, location, pH, temperature, value	29	0,28%
enzyme, ligand, location, pH, temperature	33	0,32%
enzyme, ligand, location, pH, temperature, value	8	0,08%
location, organism, pH, temperature	56	0,54%
location, organism, pH, temperature, value	25	0,24%
ligand, location, organism, pH, temperature	33	0,32%
ligand, location, organism, pH, temperature, value	10	0,10%
enzyme, location, organism, pH, temperature	49	0,47%
enzyme, location, organism, pH, temperature, value	21	0,20%
enzyme, ligand, location, organism, pH, temperature	27	0,26%
enzyme, ligand, location, organism, pH, temperature, value	7	0,07%
ec, pH, temperature	153	1,47%
ec, pH, temperature, value	78	0,75%
ec, ligand, pH, temperature	76	0,73%
ec, ligand, pH, temperature, value	26	0,25%
ec, enzyme, pH, temperature	148	1,42%
ec, enzyme, pH, temperature, value	73	0,70%
ec, enzyme, ligand, pH, temperature	76	0,73%
ec, enzyme, ligand, pH, temperature, value	26	0,25%
ec, organism, pH, temperature	100	0,96%
ec, organism, pH, temperature, value	51	0,49%
ec, ligand, organism, pH, temperature	48	0,46%
ec, ligand, organism, pH, temperature, value	15	0,14%
ec, enzyme, organism, pH, temperature	95	0,91%
ec, enzyme, organism, pH, temperature, value	46	0,44%
ec, enzyme, ligand, organism, pH, temperature	48	0,46%
ec, enzyme, ligand, organism, pH, temperature, value	15	0,14%
ec, location, pH, temperature	44	0,42%
ec, location, pH, temperature, value	19	0,18%
ec, ligand, location, pH, temperature	21	0,20%
ec, ligand, location, pH, temperature, value	3	0,03%
ec, enzyme, location, pH, temperature	44	0,42%
ec, enzyme, location, pH, temperature, value	19	0,18%
ec, enzyme, ligand, location, pH, temperature	21	0,20%
ec, enzyme, ligand, location, pH, temperature, value	3	0,03%
ec, location, organism, pH, temperature	34	0,33%
ec, location, organism, pH, temperature, value	14	0,13%
ec, ligand, location, organism, pH, temperature	18	0,17%
ec, ligand, location, organism, pH, temperature, value	2	0,02%
ec, enzyme, location, organism, pH, temperature	34	0,33%
ec, enzyme, location, organism, pH, temperature, value	14	0,13%
ec, enzyme, ligand, location, organism, pH, temperature	18	0,17%
ec, enzyme, ligand, location, organism, pH, temperature, value	2	0,02%
S05	2899	100%
value	1798	62,02%
ligand	2264	78,10%
ligand, value	1444	49,81%
enzyme	2139	73,78%
enzyme, value	1302	44,91%
enzyme, ligand	1664	57,40%
enzyme, ligand, value	1034	35,67%
organism	1969	67,92%
organism, value	1184	40,84%
ligand, organism	1533	52,88%
ligand, organism, value	943	32,53%
enzyme, organism	1505	51,91%
enzyme, organism, value	883	30,46%
enzyme, ligand, organism	1162	40,08%
enzyme, ligand, organism, value	700	24,15%
location	1714	59,12%
location, value	1092	37,67%
ligand, location	1334	46,02%
ligand, location, value	872	30,08%
enzyme, location	1302	44,91%
enzyme, location, value	816	28,15%
enzyme, ligand, location	999	34,46%
enzyme, ligand, location, value	640	22,08%
location, organism	1247	43,01%
location, organism, value	775	26,73%
ligand, location, organism	961	33,15%
ligand, location, organism, value	609	21,01%
enzyme, location, organism	983	33,91%
enzyme, location, organism, value	605	20,87%
enzyme, ligand, location, organism	746	25,73%
enzyme, ligand, location, organism, value	470	16,21%
ec	830	28,63%
ec, value	475	16,38%
ec, ligand	666	22,97%
ec, ligand, value	389	13,42%
ec, enzyme	826	28,49%
ec, enzyme, value	475	16,38%
ec, enzyme, ligand	662	22,84%
ec, enzyme, ligand, value	389	13,42%
ec, organism	589	20,32%
ec, organism, value	319	11,00%
ec, ligand, organism	469	16,18%
ec, ligand, organism, value	266	9,18%
ec, enzyme, organism	585	20,18%
ec, enzyme, organism, value	319	11,00%
ec, enzyme, ligand, organism	465	16,04%
ec, enzyme, ligand, organism, value	266	9,18%
ec, location	480	16,56%
ec, location, value	296	10,21%
ec, ligand, location	384	13,25%
ec, ligand, location, value	247	8,52%
ec, enzyme, location	480	16,56%
ec, enzyme, location, value	296	10,21%
ec, enzyme, ligand, location	384	13,25%
ec, enzyme, ligand, location, value	247	8,52%
ec, location, organism	352	12,14%
ec, location, organism, value	212	7,31%
ec, ligand, location, organism	274	9,45%
ec, ligand, location, organism, value	174	6,00%
ec, enzyme, location, organism	352	12,14%
ec, enzyme, location, organism, value	212	7,31%
ec, enzyme, ligand, location, organism	274	9,45%
ec, enzyme, ligand, location, organism, value	174	6,00%
pH	114	3,93%
pH, value	91	3,14%
ligand, pH	80	2,76%
ligand, pH, value	69	2,38%
enzyme, pH	86	2,97%
enzyme, pH, value	68	2,35%
enzyme, ligand, pH	57	1,97%
enzyme, ligand, pH, value	49	1,69%
organism, pH	79	2,73%
organism, pH, value	61	2,10%
ligand, organism, pH	52	1,79%
ligand, organism, pH, value	44	1,52%
enzyme, organism, pH	60	2,07%
enzyme, organism, pH, value	47	1,62%
enzyme, ligand, organism, pH	37	1,28%
enzyme, ligand, organism, pH, value	32	1,10%
location, pH	68	2,35%
location, pH, value	55	1,90%
ligand, location, pH	45	1,55%
ligand, location, pH, value	40	1,38%
enzyme, location, pH	50	1,72%
enzyme, location, pH, value	40	1,38%
enzyme, ligand, location, pH	31	1,07%
enzyme, ligand, location, pH, value	27	0,93%
location, organism, pH	54	1,86%
location, organism, pH, value	41	1,41%
ligand, location, organism, pH	33	1,14%
ligand, location, organism, pH, value	28	0,97%
enzyme, location, organism, pH	39	1,35%
enzyme, location, organism, pH, value	29	1,00%
enzyme, ligand, location, organism, pH	21	0,72%
enzyme, ligand, location, organism, pH, value	17	0,59%
ec, pH	42	1,45%
ec, pH, value	35	1,21%
ec, ligand, pH	29	1,00%
ec, ligand, pH, value	27	0,93%
ec, enzyme, pH	42	1,45%
ec, enzyme, pH, value	35	1,21%
ec, enzyme, ligand, pH	29	1,00%
ec, enzyme, ligand, pH, value	27	0,93%
ec, organism, pH	31	1,07%
ec, organism, pH, value	26	0,90%
ec, ligand, organism, pH	19	0,66%
ec, ligand, organism, pH, value	19	0,66%
ec, enzyme, organism, pH	31	1,07%
ec, enzyme, organism, pH, value	26	0,90%
ec, enzyme, ligand, organism, pH	19	0,66%
ec, enzyme, ligand, organism, pH, value	19	0,66%
ec, location, pH	24	0,83%
ec, location, pH, value	21	0,72%
ec, ligand, location, pH	15	0,52%
ec, ligand, location, pH, value	15	0,52%
ec, enzyme, location, pH	24	0,83%
ec, enzyme, location, pH, value	21	0,72%
ec, enzyme, ligand, location, pH	15	0,52%
ec, enzyme, ligand, location, pH, value	15	0,52%
ec, location, organism, pH	21	0,72%
ec, location, organism, pH, value	18	0,62%
ec, ligand, location, organism, pH	12	0,41%
ec, ligand, location, organism, pH, value	12	0,41%
ec, enzyme, location, organism, pH	21	0,72%
ec, enzyme, location, organism, pH, value	18	0,62%
ec, enzyme, ligand, location, organism, pH	12	0,41%
ec, enzyme, ligand, location, organism, pH, value	12	0,41%
temperature	39	1,35%
temperature, value	26	0,90%
ligand, temperature	29	1,00%
ligand, temperature, value	22	0,76%
enzyme, temperature	30	1,03%
enzyme, temperature, value	19	0,66%
enzyme, ligand, temperature	22	0,76%
enzyme, ligand, temperature, value	16	0,55%
organism, temperature	31	1,07%
organism, temperature, value	20	0,69%
ligand, organism, temperature	22	0,76%
ligand, organism, temperature, value	16	0,55%
enzyme, organism, temperature	23	0,79%
enzyme, organism, temperature, value	14	0,48%
enzyme, ligand, organism, temperature	16	0,55%
enzyme, ligand, organism, temperature, value	11	0,38%
location, temperature	22	0,76%
location, temperature, value	11	0,38%
ligand, location, temperature	14	0,48%
ligand, location, temperature, value	9	0,31%
enzyme, location, temperature	16	0,55%
enzyme, location, temperature, value	7	0,24%
enzyme, ligand, location, temperature	10	0,34%
enzyme, ligand, location, temperature, value	6	0,21%
location, organism, temperature	20	0,69%
location, organism, temperature, value	10	0,34%
ligand, location, organism, temperature	13	0,45%
ligand, location, organism, temperature, value	8	0,28%
enzyme, location, organism, temperature	14	0,48%
enzyme, location, organism, temperature, value	6	0,21%
enzyme, ligand, location, organism, temperature	9	0,31%
enzyme, ligand, location, organism, temperature, value	5	0,17%
ec, temperature	7	0,24%
ec, temperature, value	4	0,14%
ec, ligand, temperature	3	0,10%
ec, ligand, temperature, value	2	0,07%
ec, enzyme, temperature	7	0,24%
ec, enzyme, temperature, value	4	0,14%
ec, enzyme, ligand, temperature	3	0,10%
ec, enzyme, ligand, temperature, value	2	0,07%
ec, organism, temperature	6	0,21%
ec, organism, temperature, value	4	0,14%
ec, ligand, organism, temperature	3	0,10%
ec, ligand, organism, temperature, value	2	0,07%
ec, enzyme, organism, temperature	6	0,21%
ec, enzyme, organism, temperature, value	4	0,14%
ec, enzyme, ligand, organism, temperature	3	0,10%
ec, enzyme, ligand, organism, temperature, value	2	0,07%
ec, location, temperature	4	0,14%
ec, location, temperature, value	1	0,03%
ec, ligand, location, temperature	1	0,03%
ec, ligand, location, temperature, value	0	0,00%
ec, enzyme, location, temperature	4	0,14%
ec, enzyme, location, temperature, value	1	0,03%
ec, enzyme, ligand, location, temperature	1	0,03%
ec, enzyme, ligand, location, temperature, value	0	0,00%
ec, location, organism, temperature	3	0,10%
ec, location, organism, temperature, value	1	0,03%
ec, ligand, location, organism, temperature	1	0,03%
ec, ligand, location, organism, temperature, value	0	0,00%
ec, enzyme, location, organism, temperature	3	0,10%
ec, enzyme, location, organism, temperature, value	1	0,03%
ec, enzyme, ligand, location, organism, temperature	1	0,03%
ec, enzyme, ligand, location, organism, temperature, value	0	0,00%
pH, temperature	8	0,28%
pH, temperature, value	7	0,24%
ligand, pH, temperature	5	0,17%
ligand, pH, temperature, value	4	0,14%
enzyme, pH, temperature	5	0,17%
enzyme, pH, temperature, value	4	0,14%
enzyme, ligand, pH, temperature	3	0,10%
enzyme, ligand, pH, temperature, value	2	0,07%
organism, pH, temperature	5	0,17%
organism, pH, temperature, value	5	0,17%
ligand, organism, pH, temperature	2	0,07%
ligand, organism, pH, temperature, value	2	0,07%
enzyme, organism, pH, temperature	3	0,10%
enzyme, organism, pH, temperature, value	3	0,10%
enzyme, ligand, organism, pH, temperature	1	0,03%
enzyme, ligand, organism, pH, temperature, value	1	0,03%
location, pH, temperature	4	0,14%
location, pH, temperature, value	4	0,14%
ligand, location, pH, temperature	2	0,07%
ligand, location, pH, temperature, value	2	0,07%
enzyme, location, pH, temperature	2	0,07%
enzyme, location, pH, temperature, value	2	0,07%
enzyme, ligand, location, pH, temperature	1	0,03%
enzyme, ligand, location, pH, temperature, value	1	0,03%
location, organism, pH, temperature	3	0,10%
location, organism, pH, temperature, value	3	0,10%
ligand, location, organism, pH, temperature	1	0,03%
ligand, location, organism, pH, temperature, value	1	0,03%
enzyme, location, organism, pH, temperature	1	0,03%
enzyme, location, organism, pH, temperature, value	1	0,03%
enzyme, ligand, location, organism, pH, temperature	0	0,00%
enzyme, ligand, location, organism, pH, temperature, value	0	0,00%
ec, pH, temperature	3	0,10%
ec, pH, temperature, value	3	0,10%
ec, ligand, pH, temperature	1	0,03%
ec, ligand, pH, temperature, value	1	0,03%
ec, enzyme, pH, temperature	3	0,10%
ec, enzyme, pH, temperature, value	3	0,10%
ec, enzyme, ligand, pH, temperature	1	0,03%
ec, enzyme, ligand, pH, temperature, value	1	0,03%
ec, organism, pH, temperature	3	0,10%
ec, organism, pH, temperature, value	3	0,10%
ec, ligand, organism, pH, temperature	1	0,03%
ec, ligand, organism, pH, temperature, value	1	0,03%
ec, enzyme, organism, pH, temperature	3	0,10%
ec, enzyme, organism, pH, temperature, value	3	0,10%
ec, enzyme, ligand, organism, pH, temperature	1	0,03%
ec, enzyme, ligand, organism, pH, temperature, value	1	0,03%
ec, location, pH, temperature	1	0,03%
ec, location, pH, temperature, value	1	0,03%
ec, ligand, location, pH, temperature	0	0,00%
ec, ligand, location, pH, temperature, value	0	0,00%
ec, enzyme, location, pH, temperature	1	0,03%
ec, enzyme, location, pH, temperature, value	1	0,03%
ec, enzyme, ligand, location, pH, temperature	0	0,00%
ec, enzyme, ligand, location, pH, temperature, value	0	0,00%
ec, location, organism, pH, temperature	1	0,03%
ec, location, organism, pH, temperature, value	1	0,03%
ec, ligand, location, organism, pH, temperature	0	0,00%
ec, ligand, location, organism, pH, temperature, value	0	0,00%
ec, enzyme, location, organism, pH, temperature	1	0,03%
ec, enzyme, location, organism, pH, temperature, value	1	0,03%
ec, enzyme, ligand, location, organism, pH, temperature	0	0,00%
ec, enzyme, ligand, location, organism, pH, temperature, value	0	0,00%
IC50	105240	100%
value	72685	69,07%
ligand	72493	68,88%
ligand, value	51072	48,53%
enzyme	55319	52,56%
enzyme, value	40157	38,16%
enzyme, ligand	38298	36,39%
enzyme, ligand, value	28358	26,95%
organism	69931	66,45%
organism, value	48941	46,50%
ligand, organism	48596	46,18%
ligand, organism, value	34618	32,89%
enzyme, organism	36836	35,00%
enzyme, organism, value	26980	25,64%
enzyme, ligand, organism	25689	24,41%
enzyme, ligand, organism, value	19193	18,24%
location	63526	60,36%
location, value	44634	42,41%
ligand, location	44165	41,97%
ligand, location, value	31513	29,94%
enzyme, location	33293	31,64%
enzyme, location, value	24384	23,17%
enzyme, ligand, location	23256	22,10%
enzyme, ligand, location, value	17339	16,48%
location, organism	45026	42,78%
location, organism, value	32070	30,47%
ligand, location, organism	31438	29,87%
ligand, location, organism, value	22712	21,58%
enzyme, location, organism	23935	22,74%
enzyme, location, organism, value	17714	16,83%
enzyme, ligand, location, organism	16722	15,89%
enzyme, ligand, location, organism, value	12598	11,97%
ec	15795	15,01%
ec, value	11322	10,76%
ec, ligand	10816	10,28%
ec, ligand, value	7947	7,55%
ec, enzyme	15772	14,99%
ec, enzyme, value	11303	10,74%
ec, enzyme, ligand	10800	10,26%
ec, enzyme, ligand, value	7935	7,54%
ec, organism	10298	9,79%
ec, organism, value	7441	7,07%
ec, ligand, organism	7112	6,76%
ec, ligand, organism, value	5280	5,02%
ec, enzyme, organism	10284	9,77%
ec, enzyme, organism, value	7429	7,06%
ec, enzyme, ligand, organism	7102	6,75%
ec, enzyme, ligand, organism, value	5272	5,01%
ec, location	9390	8,92%
ec, location, value	6796	6,46%
ec, ligand, location	6549	6,22%
ec, ligand, location, value	4857	4,62%
ec, enzyme, location	9376	8,91%
ec, enzyme, location, value	6784	6,45%
ec, enzyme, ligand, location	6539	6,21%
ec, enzyme, ligand, location, value	4849	4,61%
ec, location, organism	6690	6,36%
ec, location, organism, value	4899	4,66%
ec, ligand, location, organism	4663	4,43%
ec, ligand, location, organism, value	3510	3,34%
ec, enzyme, location, organism	6679	6,35%
ec, enzyme, location, organism, value	4890	4,65%
ec, enzyme, ligand, location, organism	4656	4,42%
ec, enzyme, ligand, location, organism, value	3505	3,33%
pH	402	0,38%
pH, value	281	0,27%
ligand, pH	300	0,29%
ligand, pH, value	215	0,20%
enzyme, pH	257	0,24%
enzyme, pH, value	185	0,18%
enzyme, ligand, pH	185	0,18%
enzyme, ligand, pH, value	135	0,13%
organism, pH	242	0,23%
organism, pH, value	174	0,17%
ligand, organism, pH	180	0,17%
ligand, organism, pH, value	133	0,13%
enzyme, organism, pH	167	0,16%
enzyme, organism, pH, value	124	0,12%
enzyme, ligand, organism, pH	122	0,12%
enzyme, ligand, organism, pH, value	90	0,09%
location, pH	212	0,20%
location, pH, value	152	0,14%
ligand, location, pH	166	0,16%
ligand, location, pH, value	124	0,12%
enzyme, location, pH	138	0,13%
enzyme, location, pH, value	106	0,10%
enzyme, ligand, location, pH	108	0,10%
enzyme, ligand, location, pH, value	85	0,08%
location, organism, pH	148	0,14%
location, organism, pH, value	106	0,10%
ligand, location, organism, pH	117	0,11%
ligand, location, organism, pH, value	86	0,08%
enzyme, location, organism, pH	105	0,10%
enzyme, location, organism, pH, value	81	0,08%
enzyme, ligand, location, organism, pH	82	0,08%
enzyme, ligand, location, organism, pH, value	63	0,06%
ec, pH	104	0,10%
ec, pH, value	79	0,08%
ec, ligand, pH	67	0,06%
ec, ligand, pH, value	51	0,05%
ec, enzyme, pH	104	0,10%
ec, enzyme, pH, value	79	0,08%
ec, enzyme, ligand, pH	67	0,06%
ec, enzyme, ligand, pH, value	51	0,05%
ec, organism, pH	77	0,07%
ec, organism, pH, value	60	0,06%
ec, ligand, organism, pH	50	0,05%
ec, ligand, organism, pH, value	37	0,04%
ec, enzyme, organism, pH	77	0,07%
ec, enzyme, organism, pH, value	60	0,06%
ec, enzyme, ligand, organism, pH	50	0,05%
ec, enzyme, ligand, organism, pH, value	37	0,04%
ec, location, pH	70	0,07%
ec, location, pH, value	56	0,05%
ec, ligand, location, pH	52	0,05%
ec, ligand, location, pH, value	40	0,04%
ec, enzyme, location, pH	70	0,07%
ec, enzyme, location, pH, value	56	0,05%
ec, enzyme, ligand, location, pH	52	0,05%
ec, enzyme, ligand, location, pH, value	40	0,04%
ec, location, organism, pH	56	0,05%
ec, location, organism, pH, value	46	0,04%
ec, ligand, location, organism, pH	40	0,04%
ec, ligand, location, organism, pH, value	31	0,03%
ec, enzyme, location, organism, pH	56	0,05%
ec, enzyme, location, organism, pH, value	46	0,04%
ec, enzyme, ligand, location, organism, pH	40	0,04%
ec, enzyme, ligand, location, organism, pH, value	31	0,03%
temperature	444	0,42%
temperature, value	294	0,28%
ligand, temperature	314	0,30%
ligand, temperature, value	212	0,20%
enzyme, temperature	271	0,26%
enzyme, temperature, value	181	0,17%
enzyme, ligand, temperature	194	0,18%
enzyme, ligand, temperature, value	130	0,12%
organism, temperature	299	0,28%
organism, temperature, value	197	0,19%
ligand, organism, temperature	220	0,21%
ligand, organism, temperature, value	148	0,14%
enzyme, organism, temperature	193	0,18%
enzyme, organism, temperature, value	136	0,13%
enzyme, ligand, organism, temperature	145	0,14%
enzyme, ligand, organism, temperature, value	102	0,10%
location, temperature	263	0,25%
location, temperature, value	168	0,16%
ligand, location, temperature	186	0,18%
ligand, location, temperature, value	117	0,11%
enzyme, location, temperature	171	0,16%
enzyme, location, temperature, value	112	0,11%
enzyme, ligand, location, temperature	126	0,12%
enzyme, ligand, location, temperature, value	82	0,08%
location, organism, temperature	197	0,19%
location, organism, temperature, value	128	0,12%
ligand, location, organism, temperature	146	0,14%
ligand, location, organism, temperature, value	91	0,09%
enzyme, location, organism, temperature	130	0,12%
enzyme, location, organism, temperature, value	90	0,09%
enzyme, ligand, location, organism, temperature	100	0,10%
enzyme, ligand, location, organism, temperature, value	66	0,06%
ec, temperature	75	0,07%
ec, temperature, value	47	0,04%
ec, ligand, temperature	59	0,06%
ec, ligand, temperature, value	37	0,04%
ec, enzyme, temperature	75	0,07%
ec, enzyme, temperature, value	47	0,04%
ec, enzyme, ligand, temperature	59	0,06%
ec, enzyme, ligand, temperature, value	37	0,04%
ec, organism, temperature	54	0,05%
ec, organism, temperature, value	40	0,04%
ec, ligand, organism, temperature	42	0,04%
ec, ligand, organism, temperature, value	31	0,03%
ec, enzyme, organism, temperature	54	0,05%
ec, enzyme, organism, temperature, value	40	0,04%
ec, enzyme, ligand, organism, temperature	42	0,04%
ec, enzyme, ligand, organism, temperature, value	31	0,03%
ec, location, temperature	44	0,04%
ec, location, temperature, value	26	0,02%
ec, ligand, location, temperature	35	0,03%
ec, ligand, location, temperature, value	21	0,02%
ec, enzyme, location, temperature	44	0,04%
ec, enzyme, location, temperature, value	26	0,02%
ec, enzyme, ligand, location, temperature	35	0,03%
ec, enzyme, ligand, location, temperature, value	21	0,02%
ec, location, organism, temperature	34	0,03%
ec, location, organism, temperature, value	22	0,02%
ec, ligand, location, organism, temperature	26	0,02%
ec, ligand, location, organism, temperature, value	17	0,02%
ec, enzyme, location, organism, temperature	34	0,03%
ec, enzyme, location, organism, temperature, value	22	0,02%
ec, enzyme, ligand, location, organism, temperature	26	0,02%
ec, enzyme, ligand, location, organism, temperature, value	17	0,02%
pH, temperature	34	0,03%
pH, temperature, value	29	0,03%
ligand, pH, temperature	27	0,03%
ligand, pH, temperature, value	24	0,02%
enzyme, pH, temperature	17	0,02%
enzyme, pH, temperature, value	12	0,01%
enzyme, ligand, pH, temperature	10	0,01%
enzyme, ligand, pH, temperature, value	7	0,01%
organism, pH, temperature	17	0,02%
organism, pH, temperature, value	13	0,01%
ligand, organism, pH, temperature	13	0,01%
ligand, organism, pH, temperature, value	11	0,01%
enzyme, organism, pH, temperature	13	0,01%
enzyme, organism, pH, temperature, value	9	0,01%
enzyme, ligand, organism, pH, temperature	9	0,01%
enzyme, ligand, organism, pH, temperature, value	7	0,01%
location, pH, temperature	10	0,01%
location, pH, temperature, value	7	0,01%
ligand, location, pH, temperature	8	0,01%
ligand, location, pH, temperature, value	6	0,01%
enzyme, location, pH, temperature	8	0,01%
enzyme, location, pH, temperature, value	5	0,00%
enzyme, ligand, location, pH, temperature	6	0,01%
enzyme, ligand, location, pH, temperature, value	4	0,00%
location, organism, pH, temperature	8	0,01%
location, organism, pH, temperature, value	5	0,00%
ligand, location, organism, pH, temperature	7	0,01%
ligand, location, organism, pH, temperature, value	5	0,00%
enzyme, location, organism, pH, temperature	7	0,01%
enzyme, location, organism, pH, temperature, value	4	0,00%
enzyme, ligand, location, organism, pH, temperature	6	0,01%
enzyme, ligand, location, organism, pH, temperature, value	4	0,00%
ec, pH, temperature	2	0,00%
ec, pH, temperature, value	0	0,00%
ec, ligand, pH, temperature	2	0,00%
ec, ligand, pH, temperature, value	0	0,00%
ec, enzyme, pH, temperature	2	0,00%
ec, enzyme, pH, temperature, value	0	0,00%
ec, enzyme, ligand, pH, temperature	2	0,00%
ec, enzyme, ligand, pH, temperature, value	0	0,00%
ec, organism, pH, temperature	2	0,00%
ec, organism, pH, temperature, value	0	0,00%
ec, ligand, organism, pH, temperature	2	0,00%
ec, ligand, organism, pH, temperature, value	0	0,00%
ec, enzyme, organism, pH, temperature	2	0,00%
ec, enzyme, organism, pH, temperature, value	0	0,00%
ec, enzyme, ligand, organism, pH, temperature	2	0,00%
ec, enzyme, ligand, organism, pH, temperature, value	0	0,00%
ec, location, pH, temperature	2	0,00%
ec, location, pH, temperature, value	0	0,00%
ec, ligand, location, pH, temperature	2	0,00%
ec, ligand, location, pH, temperature, value	0	0,00%
ec, enzyme, location, pH, temperature	2	0,00%
ec, enzyme, location, pH, temperature, value	0	0,00%
ec, enzyme, ligand, location, pH, temperature	2	0,00%
ec, enzyme, ligand, location, pH, temperature, value	0	0,00%
ec, location, organism, pH, temperature	2	0,00%
ec, location, organism, pH, temperature, value	0	0,00%
ec, ligand, location, organism, pH, temperature	2	0,00%
ec, ligand, location, organism, pH, temperature, value	0	0,00%
ec, enzyme, location, organism, pH, temperature	2	0,00%
ec, enzyme, location, organism, pH, temperature, value	0	0,00%
ec, enzyme, ligand, location, organism, pH, temperature	2	0,00%
ec, enzyme, ligand, location, organism, pH, temperature, value	0	0,00%
hilln	5465	100%
value	3978	72,79%
ligand	3458	63,28%
ligand, value	2569	47,01%
enzyme	3332	60,97%
enzyme, value	2474	45,27%
enzyme, ligand	2138	39,12%
enzyme, ligand, value	1595	29,19%
organism	3779	69,15%
organism, value	2834	51,86%
ligand, organism	2406	44,03%
ligand, organism, value	1833	33,54%
enzyme, organism	2427	44,41%
enzyme, organism, value	1835	33,58%
enzyme, ligand, organism	1556	28,47%
enzyme, ligand, organism, value	1182	21,63%
location	2929	53,60%
location, value	2156	39,45%
ligand, location	1856	33,96%
ligand, location, value	1388	25,40%
enzyme, location	1827	33,43%
enzyme, location, value	1352	24,74%
enzyme, ligand, location	1155	21,13%
enzyme, ligand, location, value	864	15,81%
location, organism	2202	40,29%
location, organism, value	1647	30,14%
ligand, location, organism	1392	25,47%
ligand, location, organism, value	1057	19,34%
enzyme, location, organism	1418	25,95%
enzyme, location, organism, value	1059	19,38%
enzyme, ligand, location, organism	899	16,45%
enzyme, ligand, location, organism, value	678	12,41%
ec	934	17,09%
ec, value	701	12,83%
ec, ligand	621	11,36%
ec, ligand, value	481	8,80%
ec, enzyme	933	17,07%
ec, enzyme, value	700	12,81%
ec, enzyme, ligand	621	11,36%
ec, enzyme, ligand, value	481	8,80%
ec, organism	717	13,12%
ec, organism, value	545	9,97%
ec, ligand, organism	471	8,62%
ec, ligand, organism, value	371	6,79%
ec, enzyme, organism	716	13,10%
ec, enzyme, organism, value	544	9,95%
ec, enzyme, ligand, organism	471	8,62%
ec, enzyme, ligand, organism, value	371	6,79%
ec, location	484	8,86%
ec, location, value	360	6,59%
ec, ligand, location	319	5,84%
ec, ligand, location, value	245	4,48%
ec, enzyme, location	484	8,86%
ec, enzyme, location, value	360	6,59%
ec, enzyme, ligand, location	319	5,84%
ec, enzyme, ligand, location, value	245	4,48%
ec, location, organism	385	7,04%
ec, location, organism, value	283	5,18%
ec, ligand, location, organism	245	4,48%
ec, ligand, location, organism, value	189	3,46%
ec, enzyme, location, organism	385	7,04%
ec, enzyme, location, organism, value	283	5,18%
ec, enzyme, ligand, location, organism	245	4,48%
ec, enzyme, ligand, location, organism, value	189	3,46%
pH	127	2,32%
pH, value	97	1,77%
ligand, pH	79	1,45%
ligand, pH, value	68	1,24%
enzyme, pH	80	1,46%
enzyme, pH, value	59	1,08%
enzyme, ligand, pH	50	0,91%
enzyme, ligand, pH, value	43	0,79%
organism, pH	87	1,59%
organism, pH, value	66	1,21%
ligand, organism, pH	53	0,97%
ligand, organism, pH, value	47	0,86%
enzyme, organism, pH	62	1,13%
enzyme, organism, pH, value	46	0,84%
enzyme, ligand, organism, pH	37	0,68%
enzyme, ligand, organism, pH, value	33	0,60%
location, pH	56	1,02%
location, pH, value	41	0,75%
ligand, location, pH	31	0,57%
ligand, location, pH, value	28	0,51%
enzyme, location, pH	41	0,75%
enzyme, location, pH, value	30	0,55%
enzyme, ligand, location, pH	20	0,37%
enzyme, ligand, location, pH, value	18	0,33%
location, organism, pH	47	0,86%
location, organism, pH, value	33	0,60%
ligand, location, organism, pH	25	0,46%
ligand, location, organism, pH, value	22	0,40%
enzyme, location, organism, pH	34	0,62%
enzyme, location, organism, pH, value	24	0,44%
enzyme, ligand, location, organism, pH	16	0,29%
enzyme, ligand, location, organism, pH, value	14	0,26%
ec, pH	44	0,81%
ec, pH, value	27	0,49%
ec, ligand, pH	24	0,44%
ec, ligand, pH, value	19	0,35%
ec, enzyme, pH	43	0,79%
ec, enzyme, pH, value	26	0,48%
ec, enzyme, ligand, pH	24	0,44%
ec, enzyme, ligand, pH, value	19	0,35%
ec, organism, pH	36	0,66%
ec, organism, pH, value	22	0,40%
ec, ligand, organism, pH	17	0,31%
ec, ligand, organism, pH, value	14	0,26%
ec, enzyme, organism, pH	35	0,64%
ec, enzyme, organism, pH, value	21	0,38%
ec, enzyme, ligand, organism, pH	17	0,31%
ec, enzyme, ligand, organism, pH, value	14	0,26%
ec, location, pH	19	0,35%
ec, location, pH, value	9	0,16%
ec, ligand, location, pH	6	0,11%
ec, ligand, location, pH, value	4	0,07%
ec, enzyme, location, pH	19	0,35%
ec, enzyme, location, pH, value	9	0,16%
ec, enzyme, ligand, location, pH	6	0,11%
ec, enzyme, ligand, location, pH, value	4	0,07%
ec, location, organism, pH	18	0,33%
ec, location, organism, pH, value	8	0,15%
ec, ligand, location, organism, pH	5	0,09%
ec, ligand, location, organism, pH, value	3	0,05%
ec, enzyme, location, organism, pH	18	0,33%
ec, enzyme, location, organism, pH, value	8	0,15%
ec, enzyme, ligand, location, organism, pH	5	0,09%
ec, enzyme, ligand, location, organism, pH, value	3	0,05%
temperature	86	1,57%
temperature, value	64	1,17%
ligand, temperature	48	0,88%
ligand, temperature, value	37	0,68%
enzyme, temperature	54	0,99%
enzyme, temperature, value	42	0,77%
enzyme, ligand, temperature	30	0,55%
enzyme, ligand, temperature, value	24	0,44%
organism, temperature	60	1,10%
organism, temperature, value	41	0,75%
ligand, organism, temperature	30	0,55%
ligand, organism, temperature, value	22	0,40%
enzyme, organism, temperature	38	0,70%
enzyme, organism, temperature, value	27	0,49%
enzyme, ligand, organism, temperature	18	0,33%
enzyme, ligand, organism, temperature, value	13	0,24%
location, temperature	52	0,95%
location, temperature, value	37	0,68%
ligand, location, temperature	29	0,53%
ligand, location, temperature, value	23	0,42%
enzyme, location, temperature	33	0,60%
enzyme, location, temperature, value	25	0,46%
enzyme, ligand, location, temperature	19	0,35%
enzyme, ligand, location, temperature, value	15	0,27%
location, organism, temperature	42	0,77%
location, organism, temperature, value	27	0,49%
ligand, location, organism, temperature	21	0,38%
ligand, location, organism, temperature, value	15	0,27%
enzyme, location, organism, temperature	24	0,44%
enzyme, location, organism, temperature, value	16	0,29%
enzyme, ligand, location, organism, temperature	12	0,22%
enzyme, ligand, location, organism, temperature, value	8	0,15%
ec, temperature	22	0,40%
ec, temperature, value	18	0,33%
ec, ligand, temperature	14	0,26%
ec, ligand, temperature, value	12	0,22%
ec, enzyme, temperature	22	0,40%
ec, enzyme, temperature, value	18	0,33%
ec, enzyme, ligand, temperature	14	0,26%
ec, enzyme, ligand, temperature, value	12	0,22%
ec, organism, temperature	16	0,29%
ec, organism, temperature, value	12	0,22%
ec, ligand, organism, temperature	8	0,15%
ec, ligand, organism, temperature, value	6	0,11%
ec, enzyme, organism, temperature	16	0,29%
ec, enzyme, organism, temperature, value	12	0,22%
ec, enzyme, ligand, organism, temperature	8	0,15%
ec, enzyme, ligand, organism, temperature, value	6	0,11%
ec, location, temperature	16	0,29%
ec, location, temperature, value	12	0,22%
ec, ligand, location, temperature	11	0,20%
ec, ligand, location, temperature, value	9	0,16%
ec, enzyme, location, temperature	16	0,29%
ec, enzyme, location, temperature, value	12	0,22%
ec, enzyme, ligand, location, temperature	11	0,20%
ec, enzyme, ligand, location, temperature, value	9	0,16%
ec, location, organism, temperature	11	0,20%
ec, location, organism, temperature, value	7	0,13%
ec, ligand, location, organism, temperature	6	0,11%
ec, ligand, location, organism, temperature, value	4	0,07%
ec, enzyme, location, organism, temperature	11	0,20%
ec, enzyme, location, organism, temperature, value	7	0,13%
ec, enzyme, ligand, location, organism, temperature	6	0,11%
ec, enzyme, ligand, location, organism, temperature, value	4	0,07%
pH, temperature	21	0,38%
pH, temperature, value	15	0,27%
ligand, pH, temperature	14	0,26%
ligand, pH, temperature, value	10	0,18%
enzyme, pH, temperature	9	0,16%
enzyme, pH, temperature, value	6	0,11%
enzyme, ligand, pH, temperature	7	0,13%
enzyme, ligand, pH, temperature, value	5	0,09%
organism, pH, temperature	12	0,22%
organism, pH, temperature, value	8	0,15%
ligand, organism, pH, temperature	8	0,15%
ligand, organism, pH, temperature, value	6	0,11%
enzyme, organism, pH, temperature	5	0,09%
enzyme, organism, pH, temperature, value	3	0,05%
enzyme, ligand, organism, pH, temperature	3	0,05%
enzyme, ligand, organism, pH, temperature, value	2	0,04%
location, pH, temperature	10	0,18%
location, pH, temperature, value	7	0,13%
ligand, location, pH, temperature	7	0,13%
ligand, location, pH, temperature, value	5	0,09%
enzyme, location, pH, temperature	4	0,07%
enzyme, location, pH, temperature, value	3	0,05%
enzyme, ligand, location, pH, temperature	3	0,05%
enzyme, ligand, location, pH, temperature, value	2	0,04%
location, organism, pH, temperature	9	0,16%
location, organism, pH, temperature, value	6	0,11%
ligand, location, organism, pH, temperature	6	0,11%
ligand, location, organism, pH, temperature, value	4	0,07%
enzyme, location, organism, pH, temperature	3	0,05%
enzyme, location, organism, pH, temperature, value	2	0,04%
enzyme, ligand, location, organism, pH, temperature	2	0,04%
enzyme, ligand, location, organism, pH, temperature, value	1	0,02%
ec, pH, temperature	2	0,04%
ec, pH, temperature, value	1	0,02%
ec, ligand, pH, temperature	1	0,02%
ec, ligand, pH, temperature, value	0	0,00%
ec, enzyme, pH, temperature	2	0,04%
ec, enzyme, pH, temperature, value	1	0,02%
ec, enzyme, ligand, pH, temperature	1	0,02%
ec, enzyme, ligand, pH, temperature, value	0	0,00%
ec, organism, pH, temperature	2	0,04%
ec, organism, pH, temperature, value	1	0,02%
ec, ligand, organism, pH, temperature	1	0,02%
ec, ligand, organism, pH, temperature, value	0	0,00%
ec, enzyme, organism, pH, temperature	2	0,04%
ec, enzyme, organism, pH, temperature, value	1	0,02%
ec, enzyme, ligand, organism, pH, temperature	1	0,02%
ec, enzyme, ligand, organism, pH, temperature, value	0	0,00%
ec, location, pH, temperature	2	0,04%
ec, location, pH, temperature, value	1	0,02%
ec, ligand, location, pH, temperature	1	0,02%
ec, ligand, location, pH, temperature, value	0	0,00%
ec, enzyme, location, pH, temperature	2	0,04%
ec, enzyme, location, pH, temperature, value	1	0,02%
ec, enzyme, ligand, location, pH, temperature	1	0,02%
ec, enzyme, ligand, location, pH, temperature, value	0	0,00%
ec, location, organism, pH, temperature	2	0,04%
ec, location, organism, pH, temperature, value	1	0,02%
ec, ligand, location, organism, pH, temperature	1	0,02%
ec, ligand, location, organism, pH, temperature, value	0	0,00%
ec, enzyme, location, organism, pH, temperature	2	0,04%
ec, enzyme, location, organism, pH, temperature, value	1	0,02%
ec, enzyme, ligand, location, organism, pH, temperature	1	0,02%
ec, enzyme, ligand, location, organism, pH, temperature, value	0	0,00%
Kd	65401	100%
value	35923	54,93%
ligand	41230	63,04%
ligand, value	23268	35,58%
enzyme	35086	53,65%
enzyme, value	20450	31,27%
enzyme, ligand	21873	33,44%
enzyme, ligand, value	12898	19,72%
organism	41958	64,15%
organism, value	24400	37,31%
ligand, organism	26522	40,55%
ligand, organism, value	15752	24,09%
enzyme, organism	23956	36,63%
enzyme, organism, value	14320	21,90%
enzyme, ligand, organism	14914	22,80%
enzyme, ligand, organism, value	8974	13,72%
location	36998	56,57%
location, value	21184	32,39%
ligand, location	23142	35,38%
ligand, location, value	13449	20,56%
enzyme, location	20417	31,22%
enzyme, location, value	12230	18,70%
enzyme, ligand, location	12465	19,06%
enzyme, ligand, location, value	7472	11,42%
location, organism	26227	40,10%
location, organism, value	15518	23,73%
ligand, location, organism	16414	25,10%
ligand, location, organism, value	9794	14,98%
enzyme, location, organism	15102	23,09%
enzyme, location, organism, value	9144	13,98%
enzyme, ligand, location, organism	9176	14,03%
enzyme, ligand, location, organism, value	5527	8,45%
ec	7316	11,19%
ec, value	3987	6,10%
ec, ligand	4946	7,56%
ec, ligand, value	2765	4,23%
ec, enzyme	7313	11,18%
ec, enzyme, value	3985	6,09%
ec, enzyme, ligand	4945	7,56%
ec, enzyme, ligand, value	2764	4,23%
ec, organism	4615	7,06%
ec, organism, value	2551	3,90%
ec, ligand, organism	3141	4,80%
ec, ligand, organism, value	1765	2,70%
ec, enzyme, organism	4612	7,05%
ec, enzyme, organism, value	2549	3,90%
ec, enzyme, ligand, organism	3140	4,80%
ec, enzyme, ligand, organism, value	1764	2,70%
ec, location	3248	4,97%
ec, location, value	1829	2,80%
ec, ligand, location	2159	3,30%
ec, ligand, location, value	1235	1,89%
ec, enzyme, location	3246	4,96%
ec, enzyme, location, value	1828	2,80%
ec, enzyme, ligand, location	2159	3,30%
ec, enzyme, ligand, location, value	1235	1,89%
ec, location, organism	2292	3,50%
ec, location, organism, value	1296	1,98%
ec, ligand, location, organism	1518	2,32%
ec, ligand, location, organism, value	868	1,33%
ec, enzyme, location, organism	2290	3,50%
ec, enzyme, location, organism, value	1295	1,98%
ec, enzyme, ligand, location, organism	1518	2,32%
ec, enzyme, ligand, location, organism, value	868	1,33%
pH	1065	1,63%
pH, value	714	1,09%
ligand, pH	744	1,14%
ligand, pH, value	514	0,79%
enzyme, pH	565	0,86%
enzyme, pH, value	380	0,58%
enzyme, ligand, pH	397	0,61%
enzyme, ligand, pH, value	271	0,41%
organism, pH	644	0,98%
organism, pH, value	446	0,68%
ligand, organism, pH	455	0,70%
ligand, organism, pH, value	327	0,50%
enzyme, organism, pH	365	0,56%
enzyme, organism, pH, value	251	0,38%
enzyme, ligand, organism, pH	260	0,40%
enzyme, ligand, organism, pH, value	184	0,28%
location, pH	419	0,64%
location, pH, value	288	0,44%
ligand, location, pH	301	0,46%
ligand, location, pH, value	211	0,32%
enzyme, location, pH	234	0,36%
enzyme, location, pH, value	160	0,24%
enzyme, ligand, location, pH	164	0,25%
enzyme, ligand, location, pH, value	112	0,17%
location, organism, pH	293	0,45%
location, organism, pH, value	204	0,31%
ligand, location, organism, pH	208	0,32%
ligand, location, organism, pH, value	151	0,23%
enzyme, location, organism, pH	182	0,28%
enzyme, location, organism, pH, value	123	0,19%
enzyme, ligand, location, organism, pH	125	0,19%
enzyme, ligand, location, organism, pH, value	85	0,13%
ec, pH	268	0,41%
ec, pH, value	186	0,28%
ec, ligand, pH	192	0,29%
ec, ligand, pH, value	134	0,20%
ec, enzyme, pH	268	0,41%
ec, enzyme, pH, value	186	0,28%
ec, enzyme, ligand, pH	192	0,29%
ec, enzyme, ligand, pH, value	134	0,20%
ec, organism, pH	166	0,25%
ec, organism, pH, value	112	0,17%
ec, ligand, organism, pH	120	0,18%
ec, ligand, organism, pH, value	82	0,13%
ec, enzyme, organism, pH	166	0,25%
ec, enzyme, organism, pH, value	112	0,17%
ec, enzyme, ligand, organism, pH	120	0,18%
ec, enzyme, ligand, organism, pH, value	82	0,13%
ec, location, pH	103	0,16%
ec, location, pH, value	70	0,11%
ec, ligand, location, pH	72	0,11%
ec, ligand, location, pH, value	47	0,07%
ec, enzyme, location, pH	103	0,16%
ec, enzyme, location, pH, value	70	0,11%
ec, enzyme, ligand, location, pH	72	0,11%
ec, enzyme, ligand, location, pH, value	47	0,07%
ec, location, organism, pH	79	0,12%
ec, location, organism, pH, value	52	0,08%
ec, ligand, location, organism, pH	53	0,08%
ec, ligand, location, organism, pH, value	34	0,05%
ec, enzyme, location, organism, pH	79	0,12%
ec, enzyme, location, organism, pH, value	52	0,08%
ec, enzyme, ligand, location, organism, pH	53	0,08%
ec, enzyme, ligand, location, organism, pH, value	34	0,05%
temperature	1947	2,98%
temperature, value	1427	2,18%
ligand, temperature	1218	1,86%
ligand, temperature, value	891	1,36%
enzyme, temperature	1056	1,61%
enzyme, temperature, value	774	1,18%
enzyme, ligand, temperature	635	0,97%
enzyme, ligand, temperature, value	458	0,70%
organism, temperature	1281	1,96%
organism, temperature, value	981	1,50%
ligand, organism, temperature	805	1,23%
ligand, organism, temperature, value	614	0,94%
enzyme, organism, temperature	717	1,10%
enzyme, organism, temperature, value	532	0,81%
enzyme, ligand, organism, temperature	427	0,65%
enzyme, ligand, organism, temperature, value	309	0,47%
location, temperature	1035	1,58%
location, temperature, value	776	1,19%
ligand, location, temperature	642	0,98%
ligand, location, temperature, value	478	0,73%
enzyme, location, temperature	571	0,87%
enzyme, location, temperature, value	422	0,65%
enzyme, ligand, location, temperature	331	0,51%
enzyme, ligand, location, temperature, value	236	0,36%
location, organism, temperature	762	1,17%
location, organism, temperature, value	587	0,90%
ligand, location, organism, temperature	465	0,71%
ligand, location, organism, temperature, value	355	0,54%
enzyme, location, organism, temperature	436	0,67%
enzyme, location, organism, temperature, value	329	0,50%
enzyme, ligand, location, organism, temperature	245	0,37%
enzyme, ligand, location, organism, temperature, value	178	0,27%
ec, temperature	251	0,38%
ec, temperature, value	176	0,27%
ec, ligand, temperature	160	0,24%
ec, ligand, temperature, value	111	0,17%
ec, enzyme, temperature	251	0,38%
ec, enzyme, temperature, value	176	0,27%
ec, enzyme, ligand, temperature	160	0,24%
ec, enzyme, ligand, temperature, value	111	0,17%
ec, organism, temperature	161	0,25%
ec, organism, temperature, value	107	0,16%
ec, ligand, organism, temperature	107	0,16%
ec, ligand, organism, temperature, value	68	0,10%
ec, enzyme, organism, temperature	161	0,25%
ec, enzyme, organism, temperature, value	107	0,16%
ec, enzyme, ligand, organism, temperature	107	0,16%
ec, enzyme, ligand, organism, temperature, value	68	0,10%
ec, location, temperature	112	0,17%
ec, location, temperature, value	77	0,12%
ec, ligand, location, temperature	63	0,10%
ec, ligand, location, temperature, value	42	0,06%
ec, enzyme, location, temperature	112	0,17%
ec, enzyme, location, temperature, value	77	0,12%
ec, enzyme, ligand, location, temperature	63	0,10%
ec, enzyme, ligand, location, temperature, value	42	0,06%
ec, location, organism, temperature	80	0,12%
ec, location, organism, temperature, value	52	0,08%
ec, ligand, location, organism, temperature	44	0,07%
ec, ligand, location, organism, temperature, value	26	0,04%
ec, enzyme, location, organism, temperature	80	0,12%
ec, enzyme, location, organism, temperature, value	52	0,08%
ec, enzyme, ligand, location, organism, temperature	44	0,07%
ec, enzyme, ligand, location, organism, temperature, value	26	0,04%
pH, temperature	306	0,47%
pH, temperature, value	219	0,33%
ligand, pH, temperature	208	0,32%
ligand, pH, temperature, value	148	0,23%
enzyme, pH, temperature	169	0,26%
enzyme, pH, temperature, value	114	0,17%
enzyme, ligand, pH, temperature	111	0,17%
enzyme, ligand, pH, temperature, value	71	0,11%
organism, pH, temperature	194	0,30%
organism, pH, temperature, value	144	0,22%
ligand, organism, pH, temperature	142	0,22%
ligand, organism, pH, temperature, value	108	0,17%
enzyme, organism, pH, temperature	115	0,18%
enzyme, organism, pH, temperature, value	75	0,11%
enzyme, ligand, organism, pH, temperature	82	0,13%
enzyme, ligand, organism, pH, temperature, value	54	0,08%
location, pH, temperature	135	0,21%
location, pH, temperature, value	93	0,14%
ligand, location, pH, temperature	95	0,15%
ligand, location, pH, temperature, value	67	0,10%
enzyme, location, pH, temperature	82	0,13%
enzyme, location, pH, temperature, value	53	0,08%
enzyme, ligand, location, pH, temperature	54	0,08%
enzyme, ligand, location, pH, temperature, value	34	0,05%
location, organism, pH, temperature	94	0,14%
location, organism, pH, temperature, value	67	0,10%
ligand, location, organism, pH, temperature	66	0,10%
ligand, location, organism, pH, temperature, value	49	0,07%
enzyme, location, organism, pH, temperature	65	0,10%
enzyme, location, organism, pH, temperature, value	41	0,06%
enzyme, ligand, location, organism, pH, temperature	42	0,06%
enzyme, ligand, location, organism, pH, temperature, value	26	0,04%
ec, pH, temperature	81	0,12%
ec, pH, temperature, value	59	0,09%
ec, ligand, pH, temperature	49	0,07%
ec, ligand, pH, temperature, value	34	0,05%
ec, enzyme, pH, temperature	81	0,12%
ec, enzyme, pH, temperature, value	59	0,09%
ec, enzyme, ligand, pH, temperature	49	0,07%
ec, enzyme, ligand, pH, temperature, value	34	0,05%
ec, organism, pH, temperature	57	0,09%
ec, organism, pH, temperature, value	38	0,06%
ec, ligand, organism, pH, temperature	38	0,06%
ec, ligand, organism, pH, temperature, value	25	0,04%
ec, enzyme, organism, pH, temperature	57	0,09%
ec, enzyme, organism, pH, temperature, value	38	0,06%
ec, enzyme, ligand, organism, pH, temperature	38	0,06%
ec, enzyme, ligand, organism, pH, temperature, value	25	0,04%
ec, location, pH, temperature	37	0,06%
ec, location, pH, temperature, value	26	0,04%
ec, ligand, location, pH, temperature	21	0,03%
ec, ligand, location, pH, temperature, value	14	0,02%
ec, enzyme, location, pH, temperature	37	0,06%
ec, enzyme, location, pH, temperature, value	26	0,04%
ec, enzyme, ligand, location, pH, temperature	21	0,03%
ec, enzyme, ligand, location, pH, temperature, value	14	0,02%
ec, location, organism, pH, temperature	30	0,05%
ec, location, organism, pH, temperature, value	19	0,03%
ec, ligand, location, organism, pH, temperature	16	0,02%
ec, ligand, location, organism, pH, temperature, value	9	0,01%
ec, enzyme, location, organism, pH, temperature	30	0,05%
ec, enzyme, location, organism, pH, temperature, value	19	0,03%
ec, enzyme, ligand, location, organism, pH, temperature	16	0,02%
ec, enzyme, ligand, location, organism, pH, temperature, value	9	0,01%
vmax	36862	100%
value	4360	11,83%
ligand	22546	61,16%
ligand, value	2783	7,55%
enzyme	21229	57,59%
enzyme, value	2686	7,29%
enzyme, ligand	13257	35,96%
enzyme, ligand, value	1704	4,62%
organism	25796	69,98%
organism, value	3312	8,98%
ligand, organism	16070	43,60%
ligand, organism, value	2134	5,79%
enzyme, organism	15352	41,65%
enzyme, organism, value	2044	5,55%
enzyme, ligand, organism	9587	26,01%
enzyme, ligand, organism, value	1284	3,48%
location	21899	59,41%
location, value	2629	7,13%
ligand, location	13551	36,76%
ligand, location, value	1719	4,66%
enzyme, location	12297	33,36%
enzyme, location, value	1579	4,28%
enzyme, ligand, location	7779	21,10%
enzyme, ligand, location, value	1008	2,73%
location, organism	16074	43,61%
location, organism, value	2081	5,65%
ligand, location, organism	10113	27,43%
ligand, location, organism, value	1370	3,72%
enzyme, location, organism	9314	25,27%
enzyme, location, organism, value	1244	3,37%
enzyme, ligand, location, organism	5904	16,02%
enzyme, ligand, location, organism, value	787	2,13%
ec	8225	22,31%
ec, value	972	2,64%
ec, ligand	5180	14,05%
ec, ligand, value	615	1,67%
ec, enzyme	8207	22,26%
ec, enzyme, value	971	2,63%
ec, enzyme, ligand	5169	14,02%
ec, enzyme, ligand, value	614	1,67%
ec, organism	5873	15,93%
ec, organism, value	739	2,00%
ec, ligand, organism	3731	10,12%
ec, ligand, organism, value	468	1,27%
ec, enzyme, organism	5859	15,89%
ec, enzyme, organism, value	739	2,00%
ec, enzyme, ligand, organism	3722	10,10%
ec, enzyme, ligand, organism, value	468	1,27%
ec, location	4467	12,12%
ec, location, value	584	1,58%
ec, ligand, location	2838	7,70%
ec, ligand, location, value	366	0,99%
ec, enzyme, location	4456	12,09%
ec, enzyme, location, value	584	1,58%
ec, enzyme, ligand, location	2830	7,68%
ec, enzyme, ligand, location, value	366	0,99%
ec, location, organism	3428	9,30%
ec, location, organism, value	471	1,28%
ec, ligand, location, organism	2207	5,99%
ec, ligand, location, organism, value	296	0,80%
ec, enzyme, location, organism	3418	9,27%
ec, enzyme, location, organism, value	471	1,28%
ec, enzyme, ligand, location, organism	2200	5,97%
ec, enzyme, ligand, location, organism, value	296	0,80%
pH	678	1,84%
pH, value	147	0,40%
ligand, pH	419	1,14%
ligand, pH, value	89	0,24%
enzyme, pH	489	1,33%
enzyme, pH, value	108	0,29%
enzyme, ligand, pH	301	0,82%
enzyme, ligand, pH, value	63	0,17%
organism, pH	488	1,32%
organism, pH, value	104	0,28%
ligand, organism, pH	304	0,82%
ligand, organism, pH, value	65	0,18%
enzyme, organism, pH	354	0,96%
enzyme, organism, pH, value	77	0,21%
enzyme, ligand, organism, pH	217	0,59%
enzyme, ligand, organism, pH, value	48	0,13%
location, pH	341	0,93%
location, pH, value	83	0,23%
ligand, location, pH	216	0,59%
ligand, location, pH, value	55	0,15%
enzyme, location, pH	233	0,63%
enzyme, location, pH, value	58	0,16%
enzyme, ligand, location, pH	144	0,39%
enzyme, ligand, location, pH, value	36	0,10%
location, organism, pH	250	0,68%
location, organism, pH, value	55	0,15%
ligand, location, organism, pH	161	0,44%
ligand, location, organism, pH, value	40	0,11%
enzyme, location, organism, pH	173	0,47%
enzyme, location, organism, pH, value	38	0,10%
enzyme, ligand, location, organism, pH	106	0,29%
enzyme, ligand, location, organism, pH, value	26	0,07%
ec, pH	249	0,68%
ec, pH, value	54	0,15%
ec, ligand, pH	144	0,39%
ec, ligand, pH, value	28	0,08%
ec, enzyme, pH	248	0,67%
ec, enzyme, pH, value	54	0,15%
ec, enzyme, ligand, pH	143	0,39%
ec, enzyme, ligand, pH, value	28	0,08%
ec, organism, pH	174	0,47%
ec, organism, pH, value	35	0,09%
ec, ligand, organism, pH	105	0,28%
ec, ligand, organism, pH, value	20	0,05%
ec, enzyme, organism, pH	173	0,47%
ec, enzyme, organism, pH, value	35	0,09%
ec, enzyme, ligand, organism, pH	104	0,28%
ec, enzyme, ligand, organism, pH, value	20	0,05%
ec, location, pH	119	0,32%
ec, location, pH, value	31	0,08%
ec, ligand, location, pH	66	0,18%
ec, ligand, location, pH, value	18	0,05%
ec, enzyme, location, pH	118	0,32%
ec, enzyme, location, pH, value	31	0,08%
ec, enzyme, ligand, location, pH	65	0,18%
ec, enzyme, ligand, location, pH, value	18	0,05%
ec, location, organism, pH	83	0,23%
ec, location, organism, pH, value	19	0,05%
ec, ligand, location, organism, pH	49	0,13%
ec, ligand, location, organism, pH, value	13	0,04%
ec, enzyme, location, organism, pH	82	0,22%
ec, enzyme, location, organism, pH, value	19	0,05%
ec, enzyme, ligand, location, organism, pH	48	0,13%
ec, enzyme, ligand, location, organism, pH, value	13	0,04%
temperature	838	2,27%
temperature, value	181	0,49%
ligand, temperature	487	1,32%
ligand, temperature, value	106	0,29%
enzyme, temperature	525	1,42%
enzyme, temperature, value	125	0,34%
enzyme, ligand, temperature	307	0,83%
enzyme, ligand, temperature, value	75	0,20%
organism, temperature	627	1,70%
organism, temperature, value	149	0,40%
ligand, organism, temperature	365	0,99%
ligand, organism, temperature, value	89	0,24%
enzyme, organism, temperature	392	1,06%
enzyme, organism, temperature, value	101	0,27%
enzyme, ligand, organism, temperature	226	0,61%
enzyme, ligand, organism, temperature, value	63	0,17%
location, temperature	460	1,25%
location, temperature, value	86	0,23%
ligand, location, temperature	269	0,73%
ligand, location, temperature, value	59	0,16%
enzyme, location, temperature	275	0,75%
enzyme, location, temperature, value	66	0,18%
enzyme, ligand, location, temperature	158	0,43%
enzyme, ligand, location, temperature, value	44	0,12%
location, organism, temperature	355	0,96%
location, organism, temperature, value	70	0,19%
ligand, location, organism, temperature	212	0,58%
ligand, location, organism, temperature, value	53	0,14%
enzyme, location, organism, temperature	208	0,56%
enzyme, location, organism, temperature, value	51	0,14%
enzyme, ligand, location, organism, temperature	121	0,33%
enzyme, ligand, location, organism, temperature, value	38	0,10%
ec, temperature	237	0,64%
ec, temperature, value	54	0,15%
ec, ligand, temperature	133	0,36%
ec, ligand, temperature, value	27	0,07%
ec, enzyme, temperature	236	0,64%
ec, enzyme, temperature, value	54	0,15%
ec, enzyme, ligand, temperature	132	0,36%
ec, enzyme, ligand, temperature, value	27	0,07%
ec, organism, temperature	173	0,47%
ec, organism, temperature, value	41	0,11%
ec, ligand, organism, temperature	99	0,27%
ec, ligand, organism, temperature, value	22	0,06%
ec, enzyme, organism, temperature	172	0,47%
ec, enzyme, organism, temperature, value	41	0,11%
ec, enzyme, ligand, organism, temperature	98	0,27%
ec, enzyme, ligand, organism, temperature, value	22	0,06%
ec, location, temperature	110	0,30%
ec, location, temperature, value	24	0,07%
ec, ligand, location, temperature	58	0,16%
ec, ligand, location, temperature, value	13	0,04%
ec, enzyme, location, temperature	109	0,30%
ec, enzyme, location, temperature, value	24	0,07%
ec, enzyme, ligand, location, temperature	57	0,15%
ec, enzyme, ligand, location, temperature, value	13	0,04%
ec, location, organism, temperature	81	0,22%
ec, location, organism, temperature, value	17	0,05%
ec, ligand, location, organism, temperature	44	0,12%
ec, ligand, location, organism, temperature, value	11	0,03%
ec, enzyme, location, organism, temperature	80	0,22%
ec, enzyme, location, organism, temperature, value	17	0,05%
ec, enzyme, ligand, location, organism, temperature	43	0,12%
ec, enzyme, ligand, location, organism, temperature, value	11	0,03%
pH, temperature	211	0,57%
pH, temperature, value	61	0,17%
ligand, pH, temperature	127	0,34%
ligand, pH, temperature, value	33	0,09%
enzyme, pH, temperature	165	0,45%
enzyme, pH, temperature, value	51	0,14%
enzyme, ligand, pH, temperature	100	0,27%
enzyme, ligand, pH, temperature, value	30	0,08%
organism, pH, temperature	151	0,41%
organism, pH, temperature, value	46	0,12%
ligand, organism, pH, temperature	90	0,24%
ligand, organism, pH, temperature, value	25	0,07%
enzyme, organism, pH, temperature	117	0,32%
enzyme, organism, pH, temperature, value	38	0,10%
enzyme, ligand, organism, pH, temperature	68	0,18%
enzyme, ligand, organism, pH, temperature, value	23	0,06%
[truncated: 1,584 more rows]
