# Supplementary material for: KID - an algorithm for fast and efficient text mining used to automatically generate a database containing kinetic information of enzymes
Source: BMC Bioinformatics. 2010 Jul 13;11:375. doi: 10.1186/1471-2105-11-375 (PMC2912889; doi:10.1186/1471-2105-11-375)
Supplement: Additional file 4 — PubMed IDs taken for manual revision. This file contains the PubMed IDs taken for the manual revision of the database and for calculating precision and recall. [file 1471-2105-11-375-S4.TXT]

3469331
15022718
12485410
11223467
1544439
6511798
6430350
12750381
16640336
9153224
8707834
12130741
7683023
2542457
2841448
9163542
15168086
1730013
242300
6642748
1387741
9855344
15726889
17374428
953693
6831427
15910413
10970894
6132413
9923400
15658853
2433186
3093026
6217989
10718304
10366734
16987817
14741268
2525981
12056547
11334847
6386047
6129329
9497607
11283299
8706832
12745260
7802648
14568070
9705875
15965077
3607514
15114505
2249689
11160623
12673102
1633154
9274927
9616188
2171337
2269284
10821429
8699632
10787409
1289838
11757582
1459955
12517430
1338298
7140766
9430617
14714494
21714
2508486
2614680
9187307
9176997
3857038
11755529
15878498
1126952
2805420
11001870
16368225
3584862
11464798
2862134
833128
8779047
1310485
2550778
8109932
16521861
8194474
2550781
1673401
10961682
16996126
8354284
1727017
2132201
11015298
16890968
16539398
9768822
8593482
2018795
8032620
6772739
1512577
2753902
10421450
9856462
2919895
1479590
1518771
11287497
6519123
9514180
15178494
16969341
8165632
12939163
16381672
6712954
16597152
11891670
3574596
12794834
12527806
7797579
15044478
15892991
3857101
1997177
10850374
3019931
6477905
4014846
16665217
2439479
1322907
6163453
3806587
8161532
4017944
6437701
2957046
1304356
8510016
6504721
8725498
1717791
1598197
1139403
1261061
6289249
9172957
16444600
931146
12640215
235223
2970466
2981810
16668338
8957490
12755698
234031
8862470
3376517
3116704
12463747
3277537
6784999
8282008
17373547
8854394
16807528
6967667
2830264
7575958
10885469
6477944
2163211
2677685
7687314
9056482
42450
2946778
15656946
576510
12808299
12612410
1466270
7031611
11355627
11115405
16908597
12223734
8985364
11551523
8627608
9396735
8788447
8262639
12941317
10667963
2384910
73408
7275975
427042
9213226
15713681
2024065
11481428
8807015
6450152
15978655
16495189
3821107
7664676
16260125
2810730
2455036
2798361
1320938
11294832
3045802
168283
3435523
15061079
6528524
6798646
6529561
11733020
9223567
960104
2883951
12411423
365220
1495196
16910712
1992144
821962
12519690
11846449
15219883
2547864
6296580
2987071
10497907
4026321
3453085
2557147
16155006
9535987
1833387
2115884
12119677
3458247
1963298
3620115
427112
7236868
2999459
6302784
14607490
15896241
2669543
17315930
8883382
2160232
2166421
975617
2097345
12878514
6686328
2493252
2013837
3745919
12788820
2482949
15771508
11906291
8622556
16662298
8778242
12148581
2549974
12973386
6548194
10622708
6509019
10685600
11171203
10855721
15809676
8483390
11165022
10924801
10359815
3888228
7690557
12423880
1357144
2172666
2886120
1657168
10212407
235420
3009841
2268554
9147388
31286
6363665
8514331
3001575
3707812
15614832
16606655
10792849
12411522
116848
16653057
10617595
10736161
10559860
8851494
16610801
2910874
12096055
16657201
3582061
9719604
9525776
11502204
15935504
6132756
2874797
7509144
11080529
8882438
1730392
9195863
9224731
845795
6542070
467418
12922930
9053589
6535890
2378898
1391203
17164473
6822517
3531565
10510405
1361312
3956344
7690627
8196849
1644844
12409520
7688571
8631938
7168952
9776352
435492
8052521
2025297
9108269
10320725
8009223
9650578
17189250
7985514
7945307
3224358
1533521
3023320
7037007
8667020
9059831
11924980
1982017
9281503
2598567
7309207
3312022
3061489
7289622
7438089
11876544
867527
10671307
1742848
15659288
2240824
12527114
9848578
2835716
94287
12161113
11934296
7584511
4041995
6589597
8538188
17381075
6460726
3867761
6792709
2915119
3910035
14691203
9371244
63382
3419288
8112401
3964688
12680763
16980033
14657198
3734788
7240190
8095921
8340269
2541941
8815578
200542
11796200
2677006
9057868
8306270
6703065
2365625
216014
1249055
2856405
8236143
15953202
14671645
12485950
9660986
3214167
8978464
1533639
7169059
11985893
9779580
2558429
1385178
16656324
7562906
11206462
6940185
12600411
8428987
1314058
3238935
11672517
10853884
8487759
15647006
6815478
2429586
8208359
6250474
365527
12415872
7126826
3043035
8914581
16452222
1473854
428423
1504787
16142926
8230001
6615455
7752662
8107326
8450650
3967863
2061546
7539249
1835758
8587777
15787251
4021483
2449209
659395
15630547
2836869
16581132
9132158
11120959
14689250
4043145
12232379
8099104
2970910
15294453
2926577
10447723
2815231
15084132
15364564
15787274
3595699
