# Supplementary material for: KID - an algorithm for fast and efficient text mining used to automatically generate a database containing kinetic information of enzymes
Source: BMC Bioinformatics. 2010 Jul 13;11:375. doi: 10.1186/1471-2105-11-375 (PMC2912889; doi:10.1186/1471-2105-11-375)
Supplement: Additional file 5 — Precision in relation to linkage. This file contains the classification of information contained in 1,002 entries from 510 randomly chosen abstracts in relation to the kind of linkage performed. [file 1471-2105-11-375-S5.TXT]

Linking (0: direct)	corrent	wrong and a right one available	wrong and no right in abstract	incomplete but not incorrect	sum		wrong	right	precision
temperature	1	0	0	0	1		0	1
pH	4	2	0	0	6		2	4
location	59	2	0	3	64		2	62	0,96875
ligand	165	29	0	9	203		29	174	0,857142857
kinetic expression	553	44	5	3	605		49	556	0,919008264
EC number	0	0	0	0	0		0	0
enzyme	72	2	0	1	75		2	73	0,973333333
organism	30	4	0	0	34		4	30	0,882352941
sum	884	83	5	16			88	900	0,910931174
Linking (1: sentence)	corrent	wrong and a right one available	wrong and no right in abstract	incomplete but not incorrect
temperature	14	2	0	1	17		2	15	0,882352941
pH	8	0	0	3	11		0	11	1
location	109	17	0	3	129		17	112	0,868217054
ligand	132	78	2	21	233		80	153	0,656652361
kinetic expression	4	4	1	0	9		5	4
EC number	0	0	0	0	0		0	0
enzyme	83	16	5	6	110		21	89	0,809090909
organism	74	5	0	1	80		5	75	0,9375
sum	424	122	8	35			130	459	0,779286927
Linking (2: abstract)	corrent	wrong and a right one available	wrong and no right in abstract	incomplete but not incorrect
temperature	0	0	0	0	0		0	0
pH	0	0	0	0	0		0	0
location	87	7	2	1	97		9	88	0,907216495
ligand	4	11	0	0	15		11	4	0,266666667
kinetic expression	0	0	0	0	0		0	0
EC number	29	2	0	0	31		2	29	0,935483871
enzyme	73	25	2	0	100		27	73	0,73
organism	290	13	0	1	304		13	291	0,957236842
sum	483	58	4	2			62	485	0,886654479
Linking (4: title)	corrent	wrong and a right one available	wrong and no right in abstract	incomplete but not incorrect
temperature	0	0	0	0	0		0	0
pH	0	0	0	0	0		0	0
location	212	15	0	8	235		15	220	0,936170213
ligand	90	78	2	31	201		80	121	0,60199005
kinetic expression	0	0	0	0	0		0	0
EC number	0	0	0	0	0		0	0
enzyme	196	13	0	18	227		13	214	0,942731278
organism	244	3	0	6	253		3	250	0,988142292
sum	742	109	2	63			111	805	0,878820961
Linking (8: listing)	corrent	wrong and a right one available	wrong and no right in abstract	incomplete but not incorrect
temperature	0	0	0	0	0		0	0
pH	0	0	0	0	0		0	0
location	7	0	0	0	7		0	7
ligand	41	3	0	0	44		3	41	0,931818182
kinetic expression	2	3	0	0	5		3	2
EC number	0	0	0	0	0		0	0
enzyme	2	0	0	1	3		0	3
organism	5	0	0	0	5		0	5
sum	57	6	0	1			6	58	0,90625
complete sum	2590	378	19	117			397	2707	0,872100515
