# Supplementary material for: KID - an algorithm for fast and efficient text mining used to automatically generate a database containing kinetic information of enzymes
Source: BMC Bioinformatics. 2010 Jul 13;11:375. doi: 10.1186/1471-2105-11-375 (PMC2912889; doi:10.1186/1471-2105-11-375)
Supplement: Additional file 6 — Evaluation 100 randomized PubMedIDs covering KM in KID and not in BRENDA. This file contains an evaluation of 100 randomized PubMedIDs covering KM which appear in KID but not in BRENDA. [file 1471-2105-11-375-S6.TXT]

100 randomized PubMedIDs in KID and not in BRENDA	Error		Error classes	Count
8941929	Not in BRENDA		Not in BRENDA	70
12695341	Not in BRENDA		Not within the scope of BRENDA	27
11808865	Not in BRENDA		False positive	3
15555858	False positive
13679416	Not within the scope of BRENDA
6538738	False positive
15509750	Not within the scope of BRENDA
10785366	Not in BRENDA
19001	Not within the scope of BRENDA
1911429	Not in BRENDA
10198228	Not in BRENDA
8359643	Not within the scope of BRENDA
17052934	Not within the scope of BRENDA
993777	Not in BRENDA
8048914	Not in BRENDA
9076741	Not within the scope of BRENDA
8094634	Not in BRENDA
8947838	Not in BRENDA
10510277	Not in BRENDA
1362942	Not in BRENDA
6999874	Not in BRENDA
6645782	Not within the scope of BRENDA
6094404	Not in BRENDA
16018966	Not in BRENDA
7721822	Not in BRENDA
10491163	Not in BRENDA
3199834	Not in BRENDA
6251872	Not within the scope of BRENDA
1782809	False positive
3663445	Not in BRENDA
10950846	Not in BRENDA
9174356	Not within the scope of BRENDA
9722985	Not in BRENDA
14556233	Not in BRENDA
9193882	Not in BRENDA
6097304	Not in BRENDA
1560383	Not in BRENDA
11763057	Not in BRENDA
1706712	Not in BRENDA
8065452	Not within the scope of BRENDA
14717	Not in BRENDA
7240153	Not in BRENDA
16853459	Not in BRENDA
11837	Not in BRENDA
8174709	Not in BRENDA
7155792	Not within the scope of BRENDA
2505816	Not within the scope of BRENDA
11159808	Not in BRENDA
7548924	Not within the scope of BRENDA
1686545	Not in BRENDA
16662073	Not in BRENDA
8271261	Not within the scope of BRENDA
16665089	Not in BRENDA
8643567	Not in BRENDA
9416600	Not in BRENDA
15625873	Not in BRENDA
11348071	Not within the scope of BRENDA
7578154	Not in BRENDA
8910294	Not within the scope of BRENDA
3142364	Not within the scope of BRENDA
11101140	Not in BRENDA
1655385	Not in BRENDA
2519724	Not in BRENDA
70	Not in BRENDA
11848500	Not within the scope of BRENDA
11210	Not in BRENDA
164219	Not in BRENDA
9018378	Not in BRENDA
3553189	Not in BRENDA
9616266	Not in BRENDA
6130095	Not within the scope of BRENDA
1148166	Not in BRENDA
10397292	Not in BRENDA
1465453	Not within the scope of BRENDA
17087727	Not in BRENDA
355231	Not within the scope of BRENDA
3891447	Not in BRENDA
457806	Not within the scope of BRENDA
2128976	Not in BRENDA
195942	Not in BRENDA
9299394	Not in BRENDA
1356078	Not within the scope of BRENDA
8006038	Not in BRENDA
9276	Not in BRENDA
1545383	Not in BRENDA
210626	Not in BRENDA
9733541	Not within the scope of BRENDA
7861160	Not in BRENDA
8163510	Not in BRENDA
1676652	Not in BRENDA
1984242	Not within the scope of BRENDA
10072	Not within the scope of BRENDA
16664760	Not in BRENDA
12421015	Not in BRENDA
15070098	Not within the scope of BRENDA
3934182	Not in BRENDA
7581746	Not in BRENDA
2050670	Not in BRENDA
26327	Not in BRENDA
11185563	Not in BRENDA
