# Supplementary material for: KID - an algorithm for fast and efficient text mining used to automatically generate a database containing kinetic information of enzymes
Source: BMC Bioinformatics. 2010 Jul 13;11:375. doi: 10.1186/1471-2105-11-375 (PMC2912889; doi:10.1186/1471-2105-11-375)
Supplement: Additional file 7 — Evaluation 100 randomized PubMedIDs covering KM in BRENDA and not in KID. This file contains an evaluation of 100 randomized PubMedIDs covering KM which appear in BRENDA but not in KID. [file 1471-2105-11-375-S7.TXT]

100 randomized PubMedIDs in BRENDA and not in KID	Error		Error classes	Count
4301387	No abstract		No abstract	35
4388637	No abstract		No explicit kinetic expression in abstract	61
4711815	No abstract		Not in dictionary	4
3037254	No abstract
708075	No abstract
5129727	No abstract
25183	No abstract
18111	No abstract
4288975	No abstract
6755181	No abstract
6066253	No abstract
13163047	No abstract
435482	No abstract
4750770	No abstract
7278679	No abstract
5116524	No abstract
3003495	No abstract
4341530	No abstract
7469418	No abstract
1323033	No abstract
4371273	No abstract
4212249	No abstract
4334999	No abstract
5541779	No abstract
1022554	No abstract
1426561	No abstract
4946924	No abstract
5337045	No abstract
6266491	No abstract
883835	No abstract
3732565	No abstract
4120859	No abstract
13787089	No abstract
4560498	No abstract
6621391	No abstract
7017932	No explicit kinetic expression in abstract
7118934	No explicit kinetic expression in abstract
17228860	No explicit kinetic expression in abstract
11086009	No explicit kinetic expression in abstract
8665916	No explicit kinetic expression in abstract
10644675	No explicit kinetic expression in abstract
9430698	No explicit kinetic expression in abstract
10970743	No explicit kinetic expression in abstract
10550629	No explicit kinetic expression in abstract
12020842	No explicit kinetic expression in abstract
8626504	No explicit kinetic expression in abstract
12670477	No explicit kinetic expression in abstract
383072	No explicit kinetic expression in abstract
170983	No explicit kinetic expression in abstract
12485115	No explicit kinetic expression in abstract
18023403	No explicit kinetic expression in abstract
17076668	No explicit kinetic expression in abstract
17532548	No explicit kinetic expression in abstract
17301076	No explicit kinetic expression in abstract
17805950	No explicit kinetic expression in abstract
6426504	No explicit kinetic expression in abstract
16776296	No explicit kinetic expression in abstract
17065153	No explicit kinetic expression in abstract
8910535	No explicit kinetic expression in abstract
15375647	No explicit kinetic expression in abstract
468769	No explicit kinetic expression in abstract
2033044	No explicit kinetic expression in abstract
10369755	No explicit kinetic expression in abstract
15840577	No explicit kinetic expression in abstract
1857378	No explicit kinetic expression in abstract
9180021	No explicit kinetic expression in abstract
11904299	No explicit kinetic expression in abstract
9058196	No explicit kinetic expression in abstract
12923090	No explicit kinetic expression in abstract
15744308	No explicit kinetic expression in abstract
8262244	No explicit kinetic expression in abstract
16716069	No explicit kinetic expression in abstract
15667938	No explicit kinetic expression in abstract
15657722	No explicit kinetic expression in abstract
12089158	No explicit kinetic expression in abstract
17624302	No explicit kinetic expression in abstract
17402126	No explicit kinetic expression in abstract
12383517	No explicit kinetic expression in abstract
17074892	No explicit kinetic expression in abstract
15005616	No explicit kinetic expression in abstract
15995192	No explicit kinetic expression in abstract
10986671	No explicit kinetic expression in abstract
3337718	No explicit kinetic expression in abstract
11369858	No explicit kinetic expression in abstract
17449310	No explicit kinetic expression in abstract
3949761	No explicit kinetic expression in abstract
6429331	No explicit kinetic expression in abstract
10702293	No explicit kinetic expression in abstract
4463942	No explicit kinetic expression in abstract
16593232	No explicit kinetic expression in abstract
17417880	No explicit kinetic expression in abstract
15533447	No explicit kinetic expression in abstract
17185227	No explicit kinetic expression in abstract
8239646	No explicit kinetic expression in abstract
11431477	No explicit kinetic expression in abstract
8227141	No explicit kinetic expression in abstract
2951255	Not in dictionary	Half-maximal activity was obtained at pH 6.0 with 6 microM fructose 2,6-bisphosphate and 0.15 mM Mg2+.
9467867	Not in dictionary	maximum activation required both 2 mM cysteine and 1 mM EDTA.
10552675	Not in dictionary
12475257	Not in dictionary
